# Supplementary material for: Production and Functional Verification of 8‐Gene (GGTA1, CMAH, β4GalNT2, hCD46, hCD55, hCD59, hTBM, hCD39)‐Edited Donor Pigs for Xenotransplantation
Source: Cell Prolif. 2025 Apr 6;58(9):e70028. doi: 10.1111/cpr.70028 (PMC12414638; doi:10.1111/cpr.70028)
Supplement: Supplementary file 9 — Table S3. Off‐target candidate sites predicted by Cas‐OFFinder on whole genome of 8‐GEC pigs. [file CPR-58-e70028-s008.xlsx]

## Sheet: offtarget_M4
No.	sgRNA	Offtarget sequence	Chromosome	Start location of offtarget sequence	DNA strand	Mismatches
1	CAACTGTAATGGTTGTGTTTNNN	CAACTaTAATGtaTGTGTgTTGG	chr1	160746891	-	4
2	CAACTGTAATGGTTGTGTTTNNN	CAACTGgAgTGGTgGTGTcTTGG	chr4	91147640	-	4
3	CAACTGTAATGGTTGTGTTTNNN	CAACTagAtTGGTTtTGTTTGGG	chr1	179044532	+	4
4	CAACTGTAATGGTTGTGTTTNNN	CcACTtTtATGGTTGTGcTTAGG	chr1	62403121	+	4
5	CAACTGTAATGGTTGTGTTTNNN	CtACTGTAATGcTTGTGTaaGGG	chr1	250082168	+	4
6	CAACTGTAATGGTTGTGTTTNNN	gAACTGTAATtcTTGTtTTTCGG	chr4	24329476	+	4
7	CAACTGTAATGGTTGTGTTTNNN	tAACTGgAtTGGTTGTcTTTTGG	chr1	155804761	+	4
8	CAACTGTAATGGTTGTGTTTNNN	CAAagGTAAgGGTTGTGTTgTGG	chr4	92422428	+	4
9	CAACTGTAATGGTTGTGTTTNNN	CAAtTtTcATGGTTGTcTTTTGG	chr2	91590368	+	4
10	CAACTGTAATGGTTGTGTTTNNN	aAACTGTAATGGaTGgGTTTGGG	chr1	56611312	-	3
11	CAACTGTAATGGTTGTGTTTNNN	CAtCTGTAATGGcTaaGTTTAGG	chr1	16580324	-	4
12	CAACTGTAATGGTTGTGTTTNNN	CAAtTGTAATtGaTGTaTTTTGG	chr1	214894820	-	4
13	CAACTGTAATGGTTGTGTTTNNN	CAACTGTAgTGGTgGaGcTTGGG	chr3	125668335	+	4
14	CAACTGTAATGGTTGTGTTTNNN	CAACTtaAATGGaTGTaTTTTGG	chr1	256704836	+	4
15	CAACTGTAATGGTTGTGTTTNNN	CAACaGTAtTGGcTGTGTcTTGG	chr3	80685502	-	4
16	CAACTGTAATGGTTGTGTTTNNN	gAACTGTgATGGTTGTtTTgGGG	chr1	196550772	+	4
17	CAACTGTAATGGTTGTGTTTNNN	CAAaTGTAATGGTaGTGacTGGG	chr3	61184505	+	4
18	CAACTGTAATGGTTGTGTTTNNN	CAACTGTAATGGTTGTGTTTTGG	chr1	261535880	-	0
19	CAACTGTAATGGTTGTGTTTNNN	CAgCTcTAAgGaTTGTGTTTTGG	chr1	255101127	+	4
20	CAACTGTAATGGTTGTGTTTNNN	CAACTGgAATGGcaGTGTTTGGG	chr2	114595317	+	3
21	CAACTGTAATGGTTGTGTTTNNN	CtgCTGgAATGcTTGTGTTTAGG	chr1	185382363	-	4
22	CAACTGTAATGGTTGTGTTTNNN	CtACTtTAATGGTTGTcTTgGGG	chr2	30682569	+	4
23	CAACTGTAATGGTTGTGTTTNNN	CAAaTGTAATGaTTGTGgTaGGG	chr2	79518437	-	4
24	CAACTGTAATGGTTGTGTTTNNN	CAAaTGTAATGtTTcTcTTTAGG	chr1	57577363	+	4
25	CAACTGTAATGGTTGTGTTTNNN	CAAtTtTAATGaaTGTGTTTTGG	chr3	65862439	-	4
26	CAACTGTAATGGTTGTGTTTNNN	CAACTGgAtTGGTgGTGTcTTGG	chr2	12999150	-	4
27	CAACTGTAATGGTTGTGTTTNNN	CAcCTtTAATGtTTGgGTTTTGG	chr4	56773788	+	4
28	CAACTGTAATGGTTGTGTTTNNN	CAAgaGTAAaGGaTGTGTTTAGG	chr2	75501846	-	4
29	CAACTGTAATGGTTGTGTTTNNN	CAAaaGTAATGGTTGTGcTaTGG	chr1	197000996	+	4
30	CAACTGTAATGGTTGTGTTTNNN	aAACTGgAATGGgTcTGTTTGGG	chr1	126902643	+	4
31	CAACTGTAATGGTTGTGTTTNNN	CAACTGTAtTGcTTGTtcTTTGG	chr1	37201559	+	4
32	CAACTGTAATGGTTGTGTTTNNN	CAACTGgAtTGGcTGTGTcTTGG	chr2	77293062	+	4
33	CAACTGTAATGGTTGTGTTTNNN	aAAtTGTAAgGGTaGTGTTTGGG	chr2	101988012	+	4
34	CAACTGTAATGGTTGTGTTTNNN	CAACTtTAATtaaTGTGTTTAGG	chr4	52966504	+	4
35	CAACTGTAATGGTTGTGTTTNNN	aAgtTGTAATGGTTGTcTTTGGG	chr1	163893463	+	4
36	CAACTGTAATGGTTGTGTTTNNN	CAAaTtTAATGGTTcTtTTTGGG	chr5	35677788	+	4
37	CAACTGTAATGGTTGTGTTTNNN	CAAaTGTcATGGgTGTGaTTAGG	chr3	66458240	+	4
38	CAACTGTAATGGTTGTGTTTNNN	CAACaGaAgTGGTTcTGTTTTGG	chr5	104345212	-	4
39	CAACTGTAATGGTTGTGTTTNNN	CAACTGgtATGGTgGTGTaTAGG	chr5	85792283	-	4
40	CAACTGTAATGGTTGTGTTTNNN	CAAaTGTAtTGGTTaTGTaTTGG	chr5	55890152	+	4
41	CAACTGTAATGGTTGTGTTTNNN	CAACTGTgATGGTTaaGcTTCGG	chr6	85763043	-	4
42	CAACTGTAATGGTTGTGTTTNNN	CAACTaaAATGGaTGTGTgTGGG	chr1	225715539	-	4
43	CAACTGTAATGGTTGTGTTTNNN	CAtCctTAATGtTTGTGTTTTGG	chr7	20695311	-	4
44	CAACTGTAATGGTTGTGTTTNNN	tAAaTGTcATGGTTtTGTTTAGG	chr8	16708800	-	4
45	CAACTGTAATGGTTGTGTTTNNN	CAAaTGTAATtGTTtTGTaTAGG	chr3	54849265	+	4
46	CAACTGTAATGGTTGTGTTTNNN	aAACTGTcATaGTTGTcTTTGGG	chr6	44398218	+	4
47	CAACTGTAATGGTTGTGTTTNNN	CAACTcTgATGaTTtTGTTTGGG	chr6	126038258	-	4
48	CAACTGTAATGGTTGTGTTTNNN	aAACTGaAATGtTTtTGTTTTGG	chr1	190065587	+	4
49	CAACTGTAATGGTTGTGTTTNNN	CAACTtcAATtGTTtTGTTTAGG	chr1	70377313	-	4
50	CAACTGTAATGGTTGTGTTTNNN	gAACTGcAAgGGTTGTaTTTTGG	chr8	78253236	+	4
51	CAACTGTAATGGTTGTGTTTNNN	CAtCTGTAgTttTTGTGTTTGGG	chr7	80681023	-	4
52	CAACTGTAATGGTTGTGTTTNNN	CAACTGTAATGGTTcTGaaaTGG	chr6	96341665	+	4
53	CAACTGTAATGGTTGTGTTTNNN	aAACTGTAATGGaTGTGTTaGGG	chr6	100990960	-	3
54	CAACTGTAATGGTTGTGTTTNNN	CAACTGTAccGGTTGTtTTTAGG	chr6	101010187	-	3
55	CAACTGTAATGGTTGTGTTTNNN	aAACTGTgATGGTTaTcTTTTGG	chr8	109757579	-	4
56	CAACTGTAATGGTTGTGTTTNNN	gAttTGaAATGGTTGTGTTTTGG	chr7	23634412	+	4
57	CAACTGTAATGGTTGTGTTTNNN	CAACaGgAtTGGTgGTGTTTTGG	chr4	72904217	-	4
58	CAACTGTAATGGTTGTGTTTNNN	CAtCgGTAATGGaTGTGTTaTGG	chr6	19747228	+	4
59	CAACTGTAATGGTTGTGTTTNNN	CgACTGaAATaaTTGTGTTTGGG	chr7	4082132	-	4
60	CAACTGTAATGGTTGTGTTTNNN	CAAtgtTAtTGGTTGTGTTTAGG	chr8	60823947	+	4
61	CAACTGTAATGGTTGTGTTTNNN	CAAaTGTAATGtaTGTGTgTTGG	chr6	81992167	-	4
62	CAACTGTAATGGTTGTGTTTNNN	CAAgTGTAATaGTTaTGaTTTGG	chr8	27812613	-	4
63	CAACTGTAATGGTTGTGTTTNNN	CAAtgGTtATGGgTGTGTTTCGG	chr8	138035545	+	4
64	CAACTGTAATGGTTGTGTTTNNN	CAgCTGTAcTGGcTcTGTTTAGG	chr7	58265016	+	4
65	CAACTGTAATGGTTGTGTTTNNN	aAAtTtTAATaGTTGTGTTTGGG	chr8	38723062	-	4
66	CAACTGTAATGGTTGTGTTTNNN	CAtaTGcAATGGcTGTGTTTTGG	chr5	18166617	-	4
67	CAACTGTAATGGTTGTGTTTNNN	aAgCTGTAAaGGTgGTGTTTAGG	chr8	83225752	+	4
68	CAACTGTAATGGTTGTGTTTNNN	CtACTGaAATGGTTaTGgTTTGG	chr9	102097869	+	4
69	CAACTGTAATGGTTGTGTTTNNN	CAcCTGTAAaaGTTaTGTTTAGG	chr8	100971419	+	4
70	CAACTGTAATGGTTGTGTTTNNN	gcACTGTAtTGGTTGaGTTTTGG	chr6	61047814	+	4
71	CAACTGTAATGGTTGTGTTTNNN	aAACTGTAtTGtTTcTGTTTGGG	chr9	116927932	-	4
72	CAACTGTAATGGTTGTGTTTNNN	CAACTGTgATGGTgGTGgTgTGG	chr8	116460049	+	4
73	CAACTGTAATGGTTGTGTTTNNN	CAACaGgAtTGGTgGTGTTTTGG	chr7	74702823	-	4
74	CAACTGTAATGGTTGTGTTTNNN	CAACaGcAcTGtTTGTGTTTGGG	chr9	105037963	+	4
75	CAACTGTAATGGTTGTGTTTNNN	aAgCTGTAtTGGTTGTtTTTAGG	chr9	18681009	-	4
76	CAACTGTAATGGTTGTGTTTNNN	CAtCTGcAATGGaTGgGTTTTGG	chr6	133181503	+	4
77	CAACTGTAATGGTTGTGTTTNNN	CAggTGaAATGGTTGgGTTTAGG	chr8	103400984	-	4
78	CAACTGTAATGGTTGTGTTTNNN	ggACTGTAATGGTTGaGTTTGGG	chr10	25827550	+	3
79	CAACTGTAATGGTTGTGTTTNNN	CAcCTGTAATGGTgtTGTTTTGG	chr10	32258073	-	3
80	CAACTGTAATGGTTGTGTTTNNN	CAACTGgAtTGGTgGTGTcTTGG	chr10	42582753	-	4
81	CAACTGTAATGGTTGTGTTTNNN	CAACgaTAATGGTTGTcTcTGGG	chr10	48261108	-	4
82	CAACTGTAATGGTTGTGTTTNNN	CAACTGggATaaTTGTGTTTGGG	chr9	23878909	+	4
83	CAACTGTAATGGTTGTGTTTNNN	CAACTGTAATGaTgGTtTTcTGG	chr9	124532872	-	4
84	CAACTGTAATGGTTGTGTTTNNN	CAAgatTAATGGTTGTGTTaAGG	chr9	110455100	+	4
85	CAACTGTAATGGTTGTGTTTNNN	tAACTGTAATGcTTcaGTTTAGG	chr9	39883814	+	4
86	CAACTGTAATGGTTGTGTTTNNN	tAAaTGTAcTGGTTGTGTTgGGG	chr9	125029293	+	4
87	CAACTGTAATGGTTGTGTTTNNN	CAgCTGTAAgGtTTtTGTTTGGG	chr9	8017189	-	4
88	CAACTGTAATGGTTGTGTTTNNN	CAAggGcAATGGcTGTGTTTGGG	chr11	69641956	+	4
89	CAACTGTAATGGTTGTGTTTNNN	CAACgGgAATGGTTGTtaTTGGG	chr7	67069023	+	4
90	CAACTGTAATGGTTGTGTTTNNN	CAACaGTAtTGGTgGTGTcTTGG	chr11	47020502	-	4
91	CAACTGTAATGGTTGTGTTTNNN	CAACTGaAATGGTTGTGTaaTGG	chr9	114352613	-	3
92	CAACTGTAATGGTTGTGTTTNNN	CAACTtTtAgaGTTGTGTTTGGG	chr11	68771528	-	4
93	CAACTGTAATGGTTGTGTTTNNN	aAACTGTAtTtGTTGgGTTTGGG	chr12	35643982	+	4
94	CAACTGTAATGGTTGTGTTTNNN	gAACTtcAATGGTgGTGTTTGGG	chr12	48430204	+	4
95	CAACTGTAATGGTTGTGTTTNNN	gAACTGTAATGGcaGTGTTaAGG	chr12	48659915	+	4
96	CAACTGTAATGGTTGTGTTTNNN	CcACTGTAAgGaTTcTGTTTAGG	chr13	79592090	+	4
97	CAACTGTAATGGTTGTGTTTNNN	gAACTccAgTGGTTGTGTTTTGG	chr13	99501629	+	4
98	CAACTGTAATGGTTGTGTTTNNN	tAAaTGaAgTGGTTGTGTTTTGG	chr13	53997569	+	4
99	CAACTGTAATGGTTGTGTTTNNN	aAACTtTAATGGgTGTGTTTTGG	chr13	61712337	+	3
100	CAACTGTAATGGTTGTGTTTNNN	aAACTtTtATaGTTGTGTTTGGG	chr13	108978626	+	4
101	CAACTGTAATGGTTGTGTTTNNN	tcACTGTgATGGTTGTGTTgTGG	chr13	110744032	-	4
102	GAGAAAATAATGAATGTCAANNN	GAGAAAATAAcaAgTtTCAATGG	chr2	19228987	-	4
103	GAGAAAATAATGAATGTCAANNN	GtaAAAAgAATtAATGTCAAAGG	chr1	244810265	+	4
104	GAGAAAATAATGAATGTCAANNN	aAGAAAATAATaAATGaaAAAGG	chr2	110260842	+	4
105	GAGAAAATAATGAATGTCAANNN	GAaAAAATAtTGcATGaCAATGG	chr2	37379137	-	4
106	GAGAAAATAATGAATGTCAANNN	GAGAAtAaAATGAAgGTCAcAGG	chr1	106840093	-	4
107	GAGAAAATAATGAATGTCAANNN	GAGAAAATAATGctTaaCAAAGG	chr2	79188767	+	4
108	GAGAAAATAATGAATGTCAANNN	GAaAAAATAtTGcATGaCAATGG	chr2	37407387	-	4
109	GAGAAAATAATGAATGTCAANNN	aAGAAtATAtTcAATGTCAAGGG	chr2	63393806	+	4
110	GAGAAAATAATGAATGTCAANNN	GAcAAAATAAaGAATaTCtAGGG	chr1	181068277	-	4
111	GAGAAAATAATGAATGTCAANNN	GAaAAAATAtTGcATGaCAATGG	chr2	37434678	-	4
112	GAGAAAATAATGAATGTCAANNN	aAaAAAAgAATGAATGTCcAAGG	chr4	74886465	-	4
113	GAGAAAATAATGAATGTCAANNN	GAGAAAATAgTGttTtTCAAAGG	chr1	60504692	+	4
114	GAGAAAATAATGAATGTCAANNN	GAaAAAATAAaGcATtTCAAGGG	chr4	107018034	-	4
115	GAGAAAATAATGAATGTCAANNN	GAGAAAAaAATGAATtTaAATGG	chr1	67495988	+	3
116	GAGAAAATAATGAATGTCAANNN	tAGAAAAgAAgGAATtTCAAGGG	chr2	34585675	+	4
117	GAGAAAATAATGAATGTCAANNN	GAGAAAAaAATGAgTGagAATGG	chr3	50143107	-	4
118	GAGAAAATAATGAATGTCAANNN	cAaAAAAaAATGAATGTaAAAGG	chr1	60277831	+	4
119	GAGAAAATAATGAATGTCAANNN	aAaAAAAaAATcAATGTCAATGG	chr3	35825424	+	4
120	GAGAAAATAATGAATGTCAANNN	GAGAAAATcAaGAAgaTCAAAGG	chr2	23888809	+	4
121	GAGAAAATAATGAATGTCAANNN	aAcAAAATAATaAATGTaAAAGG	chr3	79191321	+	4
122	GAGAAAATAATGAATGTCAANNN	GAGAAAgaAAaGAATtTCAAAGG	chr1	164438858	+	4
123	GAGAAAATAATGAATGTCAANNN	GAcAAAATtATaAATGTCAAAGG	chr1	24595755	-	3
124	GAGAAAATAATGAATGTCAANNN	aAGAAAATAgTatATGTCAAGGG	chr4	44331531	+	4
125	GAGAAAATAATGAATGTCAANNN	tAGAAgATAAaGcATGTCAAAGG	chr1	194241899	-	4
126	GAGAAAATAATGAATGTCAANNN	GAGAAAATtATGAtTacCAAAGG	chr2	129346423	-	4
127	GAGAAAATAATGAATGTCAANNN	GAGAgAAcAAaGAATGTgAAGGG	chr1	84112256	+	4
128	GAGAAAATAATGAATGTCAANNN	aAaAAAAaAATGAATcTCAAGGG	chr3	94856269	+	4
129	GAGAAAATAATGAATGTCAANNN	tgGAAAAaAATGAATGTgAAAGG	chr1	176113885	-	4
130	GAGAAAATAATGAATGTCAANNN	GAGAAAAccATGAgTGgCAAAGG	chr1	197960300	+	4
131	GAGAAAATAATGAATGTCAANNN	GAGAAgAaAcTGAATGcCAAAGG	chr1	130444713	+	4
132	GAGAAAATAATGAATGTCAANNN	GtcAAAATAATGAATtTCAgTGG	chr2	115132369	+	4
133	GAGAAAATAATGAATGTCAANNN	aAaAAAATAATGAATtTtAAAGG	chr2	118935618	+	4
134	GAGAAAATAATGAATGTCAANNN	aAtAAAATAATGAATGgtAATGG	chr1	109132143	-	4
135	GAGAAAATAATGAATGTCAANNN	ccaAAAATAATGAATGTtAATGG	chr1	246589611	-	4
136	GAGAAAATAATGAATGTCAANNN	GAaAAAATtcTGAATGTgAACGG	chr1	231937259	+	4
137	GAGAAAATAATGAATGTCAANNN	GAGAAAAccATGAcTcTCAAAGG	chr4	53695897	-	4
138	GAGAAAATAATGAATGTCAANNN	aAaAAAATAATGAATGcCtATGG	chr3	121256106	-	4
139	GAGAAAATAATGAATGTCAANNN	cAGAAAcTAATGAATcTaAAAGG	chr4	91391437	-	4
140	GAGAAAATAATGAATGTCAANNN	GAGcAAATAAaagATGTCAAAGG	chr2	51554097	+	4
141	GAGAAAATAATGAATGTCAANNN	aAGAcAAaAATGAATGaCAAGGG	chr1	158403786	-	4
142	GAGAAAATAATGAATGTCAANNN	aAGAAAATAATagATtTCAAGGG	chr4	53728513	-	4
143	GAGAAAATAATGAATGTCAANNN	GAGAAAAgAATGAAgGaaAAAGG	chr5	19572311	-	4
144	GAGAAAATAATGAATGTCAANNN	aAaAAAAaAATGAAaGTCAAAGG	chr4	65749919	-	4
145	GAGAAAATAATGAATGTCAANNN	aAaAAAATAAaGAAaGTCAAAGG	chr4	15537515	+	4
146	GAGAAAATAATGAATGTCAANNN	tAGAAAATgATaAATGaCAATGG	chr4	119926205	+	4
147	GAGAAAATAATGAATGTCAANNN	GAGAAcAgAcTGAATGTCAgAGG	chr4	77271826	-	4
148	GAGAAAATAATGAATGTCAANNN	GtGAAcATAcTGAATGaCAAAGG	chr1	162403549	+	4
149	GAGAAAATAATGAATGTCAANNN	GAGAAAAgAcTGAATGggAATGG	chr4	55410738	+	4
150	GAGAAAATAATGAATGTCAANNN	GAcAAccTAATGcATGTCAAGGG	chr1	182864171	+	4
151	GAGAAAATAATGAATGTCAANNN	GAGAAAAaAATcAAaGTaAAGGG	chr4	15625631	+	4
152	GAGAAAATAATGAATGTCAANNN	GAGAAAATAAaGAgTGgCAAAGG	chr4	31272195	-	3
153	GAGAAAATAATGAATGTCAANNN	aAtAAAcTAATGAcTGTCAAAGG	chr2	99326052	-	4
154	GAGAAAATAATGAATGTCAANNN	GAGAAAgTAAgGAtTGgCAAAGG	chr1	33061082	+	4
155	GAGAAAATAATGAATGTCAANNN	GAaAAAATAATctATGaCAAAGG	chr3	105580922	+	4
156	GAGAAAATAATGAATGTCAANNN	GAGAcAcTAATGcATGTaAAAGG	chr1	249232647	-	4
157	GAGAAAATAATGAATGTCAANNN	GtGAAAATgATGAAgaTCAATGG	chr2	35244087	-	4
158	GAGAAAATAATGAATGTCAANNN	agGAAAAcAATaAATGTCAAAGG	chr1	170920097	+	4
159	GAGAAAATAATGAATGTCAANNN	GAGAAAATAtTcAATGcaAATGG	chr3	94127822	-	4
160	GAGAAAATAATGAATGTCAANNN	GgGAAAATAATtAtTcTCAATGG	chr3	62786166	+	4
161	GAGAAAATAATGAATGTCAANNN	aAGAcAATAgaGAATGTCAATGG	chr1	245460436	-	4
162	GAGAAAATAATGAATGTCAANNN	GAtAAAATAATGcATtTaAAGGG	chr1	189602474	-	4
163	GAGAAAATAATGAATGTCAANNN	GAGAAAAgAATGAAaagCAATGG	chr2	57873215	-	4
164	GAGAAAATAATGAATGTCAANNN	GAGtAAATAATGtATGTaAAAGG	chr1	72540214	+	3
165	GAGAAAATAATGAATGTCAANNN	GAtAAAATAATaAATGaaAATGG	chr2	20038036	+	4
166	GAGAAAATAATGAATGTCAANNN	GAaAAAATAATGAATccaAATGG	chr1	163683067	+	4
167	GAGAAAATAATGAATGTCAANNN	GAaAcAATgAgGAATGTCAAAGG	chr5	21041113	-	4
168	GAGAAAATAATGAATGTCAANNN	GAGAAAATAAgtAATtTCAAAGG	chr3	65772789	+	3
169	GAGAAAATAATGAATGTCAANNN	GtGAAAggAATGAATtTCAAGGG	chr3	65773336	+	4
170	GAGAAAATAATGAATGTCAANNN	aAGAgAAgAATGAATGTCcAGGG	chr1	150221025	-	4
171	GAGAAAATAATGAATGTCAANNN	aAGAAAATAATGgAgGTaAAAGG	chr1	193338225	+	4
172	GAGAAAATAATGAATGTCAANNN	tAGAggATAATGAATGTtAAAGG	chr3	102140739	+	4
173	GAGAAAATAATGAATGTCAANNN	aAGAAtATAtTcAATGTCAAGGG	chr2	64145706	-	4
174	GAGAAAATAATGAATGTCAANNN	GAGAAcATAATtAATGTCAATGG	chr1	61425491	-	2
175	GAGAAAATAATGAATGTCAANNN	GAGAAAATAATctcTcTCAAGGG	chr1	56147189	-	4
176	GAGAAAATAATGAATGTCAANNN	aAGAAAAaAtTGAATGcCAATGG	chr3	95934790	+	4
177	GAGAAAATAATGAATGTCAANNN	GgGAcAATAATGAATGagAAAGG	chr2	39140416	-	4
178	GAGAAAATAATGAATGTCAANNN	GAGAAAATtATGctTaTCAAAGG	chr1	66765530	-	4
179	GAGAAAATAATGAATGTCAANNN	aAcAAAAaAATGAATGcCAAAGG	chr1	49268080	+	4
180	GAGAAAATAATGAATGTCAANNN	GgGAAAATttTGAATGTgAATGG	chr1	179795590	+	4
181	GAGAAAATAATGAATGTCAANNN	GAGAAAATAATGAATGTCAAAGG	chr1	261535932	-	0
182	GAGAAAATAATGAATGTCAANNN	aAGAAAATAAgaAATGTaAAAGG	chr1	85527532	+	4
183	GAGAAAATAATGAATGTCAANNN	GAGAAgATAcTGAAgGTtAAAGG	chr2	38006982	+	4
184	GAGAAAATAATGAATGTCAANNN	aAGgAAATAATGAATGTggAGGG	chr1	95136062	+	4
185	GAGAAAATAATGAATGTCAANNN	tAGAAAATAATcAATGTaAAGGG	chr1	91446445	+	3
186	GAGAAAATAATGAATGTCAANNN	GgaAAAATAATGAtTGcCAATGG	chr1	94038703	+	4
187	GAGAAAATAATGAATGTCAANNN	tctAAAATAATGtATGTCAACGG	chr4	64043285	-	4
188	GAGAAAATAATGAATGTCAANNN	GAcAcAATAAaGAATGcCAAGGG	chr1	51606524	-	4
189	GAGAAAATAATGAATGTCAANNN	aAGAAgAaAATtAATGTCAAAGG	chr1	34565984	+	4
190	GAGAAAATAATGAATGTCAANNN	GAGAAAATAATGAggtTaAAAGG	chr4	55711609	-	4
191	GAGAAAATAATGAATGTCAANNN	tAGccAATAATGAATaTCAAAGG	chr3	90924019	-	4
192	GAGAAAATAATGAATGTCAANNN	GAcAAAAcAATGcATtTCAATGG	chr1	150411166	-	4
193	GAGAAAATAATGAATGTCAANNN	aAGtAcATAATGAATGTtAAAGG	chr1	32296351	+	4
194	GAGAAAATAATGAATGTCAANNN	GtGAAAAcAATGcATcTCAATGG	chr1	200331002	-	4
195	GAGAAAATAATGAATGTCAANNN	tAGActATAATGAATGcCAATGG	chr1	107536367	+	4
196	GAGAAAATAATGAATGTCAANNN	GAGAAAATtATGAATaatAATGG	chr3	79837669	+	4
197	GAGAAAATAATGAATGTCAANNN	GAGAAAcTAcgGAATGTCAgCGG	chr3	31178469	-	4
198	GAGAAAATAATGAATGTCAANNN	GAGAAAATAcTGtATGTgAcTGG	chr1	77664029	-	4
199	GAGAAAATAATGAATGTCAANNN	tAGAAAAaAATtAATcTCAAGGG	chr1	252990676	-	4
200	GAGAAAATAATGAATGTCAANNN	GAGAAAcTAAgGAggGTCAAAGG	chr3	74391483	-	4
201	GAGAAAATAATGAATGTCAANNN	GAGAtAATAcaGAATGTCtATGG	chr4	65068722	-	4
202	GAGAAAATAATGAATGTCAANNN	GAGAtAATAcaGAATGTCtATGG	chr4	65069422	-	4
203	GAGAAAATAATGAATGTCAANNN	tAaAAAATAcTGtATGTCAAGGG	chr1	155068410	-	4
204	GAGAAAATAATGAATGTCAANNN	GAaAAAATAtTGcATGcCAATGG	chr1	168637472	-	4
205	GAGAAAATAATGAATGTCAANNN	GAGAAAATAtTGAATcTgAAAGG	chr1	124277639	+	3
206	GAGAAAATAATGAATGTCAANNN	GAGAAAcTAATtAcTGTaAAGGG	chr4	121534353	+	4
207	GAGAAAATAATGAATGTCAANNN	GAcAAAATAATGAAgcTCAgAGG	chr2	13264167	+	4
208	GAGAAAATAATGAATGTCAANNN	cAGAAAAcAATGAATGaaAATGG	chr1	8381692	-	4
209	GAGAAAATAATGAATGTCAANNN	GAGAAAATttTaAATGTaAATGG	chr2	99930032	-	4
210	GAGAAAATAATGAATGTCAANNN	GAGAAAAaAATGAtTGTCAATGG	chr1	39635075	-	2
211	GAGAAAATAATGAATGTCAANNN	GtGAAAAaAATGAAaGTaAAAGG	chr2	37238642	-	4
212	GAGAAAATAATGAATGTCAANNN	aAaAAAAaAATGAATtTCAAAGG	chr1	242360963	-	4
213	GAGAAAATAATGAATGTCAANNN	GAatAAATAAgGcATGTCAAAGG	chr2	99949051	-	4
214	GAGAAAATAATGAATGTCAANNN	GAGtAAAgAtTGAATGgCAAGGG	chr4	51277726	-	4
215	GAGAAAATAATGAATGTCAANNN	GAGAAAAaAAaGAAaGaCAAGGG	chr3	90190398	+	4
216	GAGAAAATAATGAATGTCAANNN	GAGAAAATtATtAATGTaAtAGG	chr1	152184571	+	4
217	GAGAAAATAATGAATGTCAANNN	aAGAAAATAAaGcATGaCAATGG	chr1	94269463	+	4
218	GAGAAAATAATGAATGTCAANNN	cAGAAAAaAATGAtTGTtAAGGG	chr1	25439947	+	4
219	GAGAAAATAATGAATGTCAANNN	GgGAAAATtATGAAgGTgAATGG	chr2	66126482	+	4
220	GAGAAAATAATGAATGTCAANNN	GAGAAAcTAcTaAATGTgAATGG	chr2	51889855	-	4
221	GAGAAAATAATGAATGTCAANNN	GAGAAAAaAgTGAAaGTCgAGGG	chr1	52609206	-	4
222	GAGAAAATAATGAATGTCAANNN	GAGAAgATAATGAAacTCAATGG	chr2	51907254	-	3
223	GAGAAAATAATGAATGTCAANNN	GAGAAAAaAAaGAAaaTCAAAGG	chr1	96462825	+	4
224	GAGAAAATAATGAATGTCAANNN	aAGAAAAaAATGAATtTaAAGGG	chr1	50321907	-	4
225	GAGAAAATAATGAATGTCAANNN	GAGAAgATAtTtcATGTCAATGG	chr2	63130500	+	4
226	GAGAAAATAATGAATGTCAANNN	atGAAcATAATGAATGaCAAAGG	chr2	31177827	+	4
227	GAGAAAATAATGAATGTCAANNN	GAtAgAATAATcAATGcCAAAGG	chr1	153687407	+	4
228	GAGAAAATAATGAATGTCAANNN	GAGAAcATAcTGAATGgCAcAGG	chr1	201744274	+	4
229	GAGAAAATAATGAATGTCAANNN	aAGAAAATAATatATGTCAtAGG	chr4	75373009	-	4
230	GAGAAAATAATGAATGTCAANNN	GAaAAAATAATttATtTCAAGGG	chr1	211046230	-	4
231	GAGAAAATAATGAATGTCAANNN	GAGAAAAaAATGAATaaaAATGG	chr1	184503106	+	4
232	GAGAAAATAATGAATGTCAANNN	GAGAAAAcAATGAAaGaCAgAGG	chr1	171695988	+	4
233	GAGAAAATAATGAATGTCAANNN	GAaAAAATAtTtcATGTCAATGG	chr1	63680243	-	4
234	GAGAAAATAATGAATGTCAANNN	GAaAAAgTAAaGAATGaCAAGGG	chr1	97844792	-	4
235	GAGAAAATAATGAATGTCAANNN	GAGtAAAgAAccAATGTCAAAGG	chr1	208416228	-	4
236	GAGAAAATAATGAATGTCAANNN	GAGcAcgTAATGAATaTCAAGGG	chr1	267778048	+	4
237	GAGAAAATAATGAATGTCAANNN	GAGAAAAcAATGAtTcTaAAAGG	chr1	197558924	+	4
238	GAGAAAATAATGAATGTCAANNN	GAGAAAATAAaGgATGagAAAGG	chr1	247486599	+	4
239	GAGAAAATAATGAATGTCAANNN	cAGAAtATAtTGAATGTaAATGG	chr1	234264118	-	4
240	GAGAAAATAATGAATGTCAANNN	GAGAAAAaAAaGAtTaTCAACGG	chr1	130100612	+	4
241	GAGAAAATAATGAATGTCAANNN	aAGcAAATAATGAATGgCAgTGG	chr4	25192398	+	4
242	GAGAAAATAATGAATGTCAANNN	atGAAAATAATGgATGaCAAGGG	chr1	39873504	-	4
243	GAGAAAATAATGAATGTCAANNN	GAcAAAcTtATGAATaTCAAAGG	chr5	41468742	-	4
244	GAGAAAATAATGAATGTCAANNN	aAGAAAATAATaAAaGTCAgAGG	chr1	199513751	+	4
245	GAGAAAATAATGAATGTCAANNN	aAGAAAtTtAaGAATGTCAATGG	chr1	210079065	-	4
246	GAGAAAATAATGAATGTCAANNN	tAaAAAAgAAgGAATGTCAATGG	chr5	42767278	-	4
247	GAGAAAATAATGAATGTCAANNN	GAaAAAATAAaGAATcTCAtTGG	chr5	100585349	-	4
248	GAGAAAATAATGAATGTCAANNN	GAaAAAATgATGAcTGTCAcAGG	chr2	104766610	+	4
249	GAGAAAATAATGAATGTCAANNN	GAtAAAATAATaAAaGTaAATGG	chr3	129497460	-	4
250	GAGAAAATAATGAATGTCAANNN	GAGAAAATcAaGAgTcTCAATGG	chr1	102416419	-	4
251	GAGAAAATAATGAATGTCAANNN	tAtAAAATAATaAATGTaAAGGG	chr6	149683311	+	4
252	GAGAAAATAATGAATGTCAANNN	GAGAAAtTAAatAATcTCAAGGG	chr6	5534862	+	4
253	GAGAAAATAATGAATGTCAANNN	GAaAAtgTAATGAATGTCAcTGG	chr2	148771749	-	4
254	GAGAAAATAATGAATGTCAANNN	tAtAAAAcAtTGAATGTCAAGGG	chr7	93896774	-	4
255	GAGAAAATAATGAATGTCAANNN	GAaAAcAaAATGAATGTCAtTGG	chr6	119492448	-	4
256	GAGAAAATAATGAATGTCAANNN	aAGAAAATAATGAATtTtAtGGG	chr5	93198501	+	4
257	GAGAAAATAATGAATGTCAANNN	GAcAAAATAATGAATGaCttGGG	chr6	13576900	-	4
258	GAGAAAATAATGAATGTCAANNN	GAGAAAATAtTGAtTGggAAAGG	chr6	105290565	+	4
259	GAGAAAATAATGAATGTCAANNN	GAGAAAATAATctAaaTCAAGGG	chr7	63051699	+	4
260	GAGAAAATAATGAATGTCAANNN	GAGAAAATAcaGAATaTCtAAGG	chr6	42326663	-	4
261	GAGAAAATAATGAATGTCAANNN	GAGAAAAaAATGAATcTtAAAGG	chr5	85729462	+	3
262	GAGAAAATAATGAATGTCAANNN	GAGAAAATAcTGAtTtTtAAGGG	chr1	271114359	+	4
263	GAGAAAATAATGAATGTCAANNN	GAGAAAAggATGAAgGTCAcAGG	chr3	23541311	+	4
264	GAGAAAATAATGAATGTCAANNN	GAGgAAATcATGAcTcTCAAAGG	chr6	115659188	-	4
265	GAGAAAATAATGAATGTCAANNN	GtGAggATAATaAATGTCAAAGG	chr4	102218404	-	4
266	GAGAAAATAATGAATGTCAANNN	GAGAAAATAAatAtTGTaAAGGG	chr1	102592499	-	4
267	GAGAAAATAATGAATGTCAANNN	GAGAAAtTAATctATGaCAAAGG	chr5	26558352	+	4
268	GAGAAAATAATGAATGTCAANNN	GAGAAAATAAacAATGTCAcAGG	chr7	45360031	+	3
269	GAGAAAATAATGAATGTCAANNN	GAGAAAATtATGtATaTCAcAGG	chr2	89621424	-	4
270	GAGAAAATAATGAATGTCAANNN	GAGAAAAggAgGtATGTCAATGG	chr6	89722202	-	4
271	GAGAAAATAATGAATGTCAANNN	GAGtAcATAATGAATcTCAcTGG	chr7	33015164	-	4
272	GAGAAAATAATGAATGTCAANNN	GAGAgAAaAATGcATGgCAATGG	chr6	145963258	+	4
273	GAGAAAATAATGAATGTCAANNN	GAGAAAAgcATGgATcTCAATGG	chr7	82867657	-	4
274	GAGAAAATAATGAATGTCAANNN	GAtgAAATAATGtATGTCAgGGG	chr3	130849687	+	4
275	GAGAAAATAATGAATGTCAANNN	aAGAAAAaAAaGAATGTCAcAGG	chr6	129922220	+	4
276	GAGAAAATAATGAATGTCAANNN	GAGAAAATAATtAATtTCAtAGG	chr8	74358916	+	3
277	GAGAAAATAATGAATGTCAANNN	GAaAgAATAATGAATtTCAcAGG	chr2	119664670	+	4
278	GAGAAAATAATGAATGTCAANNN	aAGgAAATAATGgATGTgAAGGG	chr6	68612596	+	4
279	GAGAAAATAATGAATGTCAANNN	GgGAAAATAATGAATtaCcAAGG	chr3	100287821	-	4
280	GAGAAAATAATGAATGTCAANNN	GAGAAAAaAAgcAATGTCAATGG	chr4	29019486	+	3
281	GAGAAAATAATGAATGTCAANNN	GtGAAAAaAtTGAAaGTCAAAGG	chr6	2745539	+	4
282	GAGAAAATAATGAATGTCAANNN	GgGAAAATAATGgAaGTCAtAGG	chr1	119354316	+	4
283	GAGAAAATAATGAATGTCAANNN	GAtAAtATAAaGcATGTCAATGG	chr1	240097322	-	4
284	GAGAAAATAATGAATGTCAANNN	GAGAAAATAtTGAAaGcaAAAGG	chr1	240102008	-	4
285	GAGAAAATAATGAATGTCAANNN	GAtAAAATAATaAATGgaAAAGG	chr5	8531231	+	4
286	GAGAAAATAATGAATGTCAANNN	GAGAAAATAAaaAATtcCAAAGG	chr5	32789488	-	4
287	GAGAAAATAATGAATGTCAANNN	GAGAAAAaAATtAtTcTCAAAGG	chr8	61809624	+	4
288	GAGAAAATAATGAATGTCAANNN	GAGAAAATAAgcAActTCAAAGG	chr6	8040171	+	4
289	GAGAAAATAATGAATGTCAANNN	aAGAAAATAATGAATGTCttGGG	chr6	123510834	+	3
290	GAGAAAATAATGAATGTCAANNN	aAGgAAAgAATGAgTGTCAAAGG	chr5	74301992	-	4
291	GAGAAAATAATGAATGTCAANNN	GAGAAAAgAATGgATGaCAAAGG	chr4	57417789	-	3
292	GAGAAAATAATGAATGTCAANNN	cAGAAAAcAATGgATcTCAAAGG	chr4	110112684	+	4
293	GAGAAAATAATGAATGTCAANNN	GAGAAAATAgaGgcTGTCAAGGG	chr2	86593907	-	4
294	GAGAAAATAATGAATGTCAANNN	GAaAAAATAATaAATtaCAAAGG	chr5	32863117	+	4
295	GAGAAAATAATGAATGTCAANNN	GAGAAgATAATtcATGcCAATGG	chr6	164501890	+	4
296	GAGAAAATAATGAATGTCAANNN	GAGAAtATtcTGAtTGTCAAAGG	chr5	27954518	-	4
297	GAGAAAATAATGAATGTCAANNN	GAGcAAATAATctATGaCAAAGG	chr6	116144862	+	4
298	GAGAAAATAATGAATGTCAANNN	GAGAAgATAATtcATGcCAATGG	chr6	164528846	+	4
299	GAGAAAATAATGAATGTCAANNN	ttaAAAATAATGAATGTCAACGG	chr6	112479520	+	3
300	GAGAAAATAATGAATGTCAANNN	GAGAAgATAATtcATGcCAATGG	chr6	164625093	+	4
301	GAGAAAATAATGAATGTCAANNN	agtAAAATAATGcATGTCAAGGG	chr5	83475295	+	4
302	GAGAAAATAATGAATGTCAANNN	aAGgAAATAATGAATGTttAGGG	chr6	73054827	+	4
303	GAGAAAATAATGAATGTCAANNN	GAaAAAgTAAccAATGTCAAAGG	chr5	47755776	+	4
304	GAGAAAATAATGAATGTCAANNN	GAGAtAATAATGAAaaTCgATGG	chr4	85507826	+	4
305	GAGAAAATAATGAATGTCAANNN	GAGAgAAaAATaAATGaCAAGGG	chr6	154144615	+	4
306	GAGAAAATAATGAATGTCAANNN	GAGAAgATAATtcATGcCAATGG	chr6	164651225	+	4
307	GAGAAAATAATGAATGTCAANNN	aAtAAAATAATGtATtTCAATGG	chr2	145118496	+	4
308	GAGAAAATAATGAATGTCAANNN	GAGAAAATAtTGAAaGcaAATGG	chr3	39652178	-	4
309	GAGAAAATAATGAATGTCAANNN	GAGAAAtTAATatATGaCAAAGG	chr6	123801819	-	4
310	GAGAAAATAATGAATGTCAANNN	GAGAAAATAcTaAAaGgCAAGGG	chr7	79250338	+	4
311	GAGAAAATAATGAATGTCAANNN	GAGAAAATAtTGAcTtTCcAGGG	chr6	136149773	+	4
312	GAGAAAATAATGAATGTCAANNN	GAGgAAATAATaAAaGTaAATGG	chr6	46277519	+	4
313	GAGAAAATAATGAATGTCAANNN	GAGAAgATAATtcATGcCAATGG	chr6	164677457	+	4
314	GAGAAAATAATGAATGTCAANNN	aAGAAAATAATaAATaaCAACGG	chr6	6295409	-	4
315	GAGAAAATAATGAATGTCAANNN	GcaAAAATAATGAAacTCAAAGG	chr6	104665213	-	4
316	GAGAAAATAATGAATGTCAANNN	GAGAAAATgAaGAATGTtAACGG	chr6	96269828	-	3
317	GAGAAAATAATGAATGTCAANNN	GAGAAAtTAATGAtTGTaAgAGG	chr5	24788539	+	4
318	GAGAAAATAATGAATGTCAANNN	GgaAAAgTAATGAATaTCAAAGG	chr5	61633705	+	4
319	GAGAAAATAATGAATGTCAANNN	tAGAAAATAATGAAaGaaAACGG	chr5	43790865	+	4
320	GAGAAAATAATGAATGTCAANNN	GAGAAAATAAgGtATGgCAAAGG	chr4	116305303	-	3
321	GAGAAAATAATGAATGTCAANNN	GAGAcAATcAcGgATGTCAAAGG	chr4	117161413	-	4
322	GAGAAAATAATGAATGTCAANNN	ttGAAAATtATaAATGTCAAAGG	chr5	72535154	+	4
323	GAGAAAATAATGAATGTCAANNN	GAGAAtAgAgTGgATGTCAAGGG	chr1	57103930	+	4
324	GAGAAAATAATGAATGTCAANNN	GAGAAAAaAgTGtATGTaAATGG	chr5	24906927	-	4
325	GAGAAAATAATGAATGTCAANNN	GAGAAAATcATGAAgaTCAAAGG	chr4	88515386	+	3
326	GAGAAAATAATGAATGTCAANNN	aAGAAAATAATGAATtcCAcAGG	chr5	39048429	+	4
327	GAGAAAATAATGAATGTCAANNN	aAGAAAATAATaAATtTgAAAGG	chr2	126146936	+	4
328	GAGAAAATAATGAATGTCAANNN	GAGAtAcTAATGAATcTCAAAGG	chr6	124180354	-	3
329	GAGAAAATAATGAATGTCAANNN	GAGAAAATAATaAAgGTCAgAGG	chr7	4732771	-	3
330	GAGAAAATAATGAATGTCAANNN	tAGAAAgTAATGAAaGTCtAAGG	chr6	112971098	+	4
331	GAGAAAATAATGAATGTCAANNN	GAGAAAAaAATGAATGTCAtGGG	chr6	98178088	+	2
332	GAGAAAATAATGAATGTCAANNN	GAaAAAATAATGAcTGgtAAGGG	chr5	71094407	+	4
333	GAGAAAATAATGAATGTCAANNN	GAGAAAAgAAcGAgTGTCtAGGG	chr4	72887841	-	4
334	GAGAAAATAATGAATGTCAANNN	aAcAAAATAATGAtTGTCAgGGG	chr8	64014498	-	4
335	GAGAAAATAATGAATGTCAANNN	aAGAAAATtATGAATGggAAAGG	chr5	45463298	+	4
336	GAGAAAATAATGAATGTCAANNN	GAGAAcATAATGggTGcCAAGGG	chr7	54150694	-	4
337	GAGAAAATAATGAATGTCAANNN	tAGgAAAgAATGAATGTgAATGG	chr8	89483368	+	4
338	GAGAAAATAATGAATGTCAANNN	GAGAAAAgAAaGAAaaTCAACGG	chr6	142735786	-	4
339	GAGAAAATAATGAATGTCAANNN	GAGAAAATAATcAAcaTaAATGG	chr8	22168587	-	4
340	GAGAAAATAATGAATGTCAANNN	GAGAAAATAATGgAaGatAAGGG	chr6	73271078	-	4
341	GAGAAAATAATGAATGTCAANNN	GAGAAAATAtTtAcTGTtAATGG	chr5	101783396	-	4
342	GAGAAAATAATGAATGTCAANNN	cAcAAAgTAATGAATGaCAAAGG	chr8	124794167	+	4
343	GAGAAAATAATGAATGTCAANNN	GAGAgAtTAATtAgTGTCAATGG	chr6	144349390	-	4
344	GAGAAAATAATGAATGTCAANNN	GAGgAAAaAAaaAATGTCAAGGG	chr5	45573206	-	4
345	GAGAAAATAATGAATGTCAANNN	GAGAAAgaAATtAATGTCAATGG	chr6	75031612	-	3
346	GAGAAAATAATGAATGTCAANNN	GAGgAAAaAAaGAATtTCAAGGG	chr6	84625201	-	4
347	GAGAAAATAATGAATGTCAANNN	GtGAAAAaAAaGAATGTCtATGG	chr3	130370951	-	4
348	GAGAAAATAATGAATGTCAANNN	GAtAAAgaAcTGAATGTCAAAGG	chr6	95196670	-	4
349	GAGAAAATAATGAATGTCAANNN	GAGAAAATAtTGAATGctgAAGG	chr5	97327004	-	4
350	GAGAAAATAATGAATGTCAANNN	GtGtAAcTgATGAATGTCAATGG	chr6	157045797	+	4
351	GAGAAAATAATGAATGTCAANNN	GgGAAAcTAATcAATGaCAAAGG	chr8	97619304	-	4
352	GAGAAAATAATGAATGTCAANNN	GAtAAAATAgTaAATGcCAAAGG	chr6	107478693	-	4
353	GAGAAAATAATGAATGTCAANNN	GAGAAAATAATGAAaaTCAtGGG	chr8	105663782	-	3
354	GAGAAAATAATGAATGTCAANNN	tAGAAAAgAATaAATGaCAAAGG	chr5	16854810	-	4
355	GAGAAAATAATGAATGTCAANNN	GAaAAAATAAaGAtTtTCAAAGG	chr7	29135089	-	4
356	GAGAAAATAATGAATGTCAANNN	tgGAAAATAATGtATtTCAAGGG	chr7	48182355	+	4
357	GAGAAAATAATGAATGTCAANNN	GAGAAAATAgTGgtTGcCAAAGG	chr5	11358924	-	4
358	GAGAAAATAATGAATGTCAANNN	GAaAAtATAATGAActTCAAAGG	chr7	82547388	-	4
359	GAGAAAATAATGAATGTCAANNN	GAGAAAATAATcAcgGTaAAAGG	chr7	13814202	-	4
360	GAGAAAATAATGAATGTCAANNN	GAtAAgATAATGtAgGTCAAGGG	chr7	89835592	+	4
361	GAGAAAATAATGAATGTCAANNN	GAGgAAATAATGAATGaagAAGG	chr6	73374973	+	4
362	GAGAAAATAATGAATGTCAANNN	GAGAgccTAATGAATGTtAATGG	chr4	116499937	-	4
363	GAGAAAATAATGAATGTCAANNN	GAGAAAATgcTaAATtTCAACGG	chr8	69608762	+	4
364	GAGAAAATAATGAATGTCAANNN	GAGAAAcTtATGAtTaTCAAAGG	chr8	54129759	-	4
365	GAGAAAATAATGAATGTCAANNN	GAaAAgATAATtcATGTCAATGG	chr7	104315102	+	4
366	GAGAAAATAATGAATGTCAANNN	aAtAAAATAATGAAaaTCAAAGG	chr8	126227198	+	4
367	GAGAAAATAATGAATGTCAANNN	GAGAAAATAATGtATGcaAATGG	chr9	101934831	-	3
368	GAGAAAATAATGAATGTCAANNN	tAGAgAATAtaGAATGTCAAAGG	chr7	109123959	-	4
369	GAGAAAATAATGAATGTCAANNN	GAtAAAtaAATaAATGTCAATGG	chr8	70941009	-	4
370	GAGAAAATAATGAATGTCAANNN	GAGAAAATAATGAAaGgCcAAGG	chr8	99765761	+	3
371	GAGAAAATAATGAATGTCAANNN	aAaAAAAaAAaGAATGTCAAAGG	chr8	47593870	-	4
372	GAGAAAATAATGAATGTCAANNN	GtGAcAAaAATGAATGTtAAAGG	chr8	29989080	-	4
373	GAGAAAATAATGAATGTCAANNN	GAGAAAAacATGAAgtTCAAAGG	chr8	33808151	-	4
374	GAGAAAATAATGAATGTCAANNN	tAGAAAATcATGAATGggAAGGG	chr9	14273945	+	4
375	GAGAAAATAATGAATGTCAANNN	GAGAAAATAtTGAcctTCAAGGG	chr8	70555578	+	4
376	GAGAAAATAATGAATGTCAANNN	GAatAAATAgTGAATGTgAAAGG	chr7	106405016	-	4
377	GAGAAAATAATGAATGTCAANNN	GAGAAAATAcTGAAgtTCAATGG	chr8	55798302	+	3
378	GAGAAAATAATGAATGTCAANNN	aAaAAAAaAAaGAATGTCAAGGG	chr6	45592542	-	4
379	GAGAAAATAATGAATGTCAANNN	ctGAAAATAcTGAATGgCAAAGG	chr8	102283850	+	4
380	GAGAAAATAATGAATGTCAANNN	GAcAAAATgATGAgTcTCAAGGG	chr9	103051963	-	4
381	GAGAAAATAATGAATGTCAANNN	aAGAAAAaAATGAATGTacATGG	chr8	20036165	+	4
382	GAGAAAATAATGAATGTCAANNN	GAaAAAtTcATGAATcTCAAGGG	chr8	102758689	+	4
383	GAGAAAATAATGAATGTCAANNN	tAGAAAATctTGtATGTCAAGGG	chr8	102133077	+	4
384	GAGAAAATAATGAATGTCAANNN	GAGAAAATAATGcgccTCAAAGG	chr9	135657776	-	4
385	GAGAAAATAATGAATGTCAANNN	aAGAAAATAATcAATGcaAATGG	chr8	115508044	-	4
386	GAGAAAATAATGAATGTCAANNN	GccAAAATAATGAATaTaAAAGG	chr9	44357457	-	4
387	GAGAAAATAATGAATGTCAANNN	GAGAAAAaAATatATGTaAATGG	chr8	41530129	-	4
388	GAGAAAATAATGAATGTCAANNN	GAGAtAggAATGAATGaCAAAGG	chr9	103661097	+	4
389	GAGAAAATAATGAATGTCAANNN	GAGAcAATAATGAgatTCAAAGG	chr8	129349183	-	4
390	GAGAAAATAATGAATGTCAANNN	aAaAAAATAATGAATGTaAAAGG	chr8	115016830	+	3
391	GAGAAAATAATGAATGTCAANNN	GAGAgAAaAATGAATtgCAAAGG	chr9	1680156	-	4
392	GAGAAAATAATGAATGTCAANNN	GAGAAAATAATaAATcaaAAAGG	chr8	85782866	+	4
393	GAGAAAATAATGAATGTCAANNN	aAGgAAATAATGgATGTgAACGG	chr9	75570178	-	4
394	GAGAAAATAATGAATGTCAANNN	GAGAAAATAcTaAAaGgCAAGGG	chr7	79997789	+	4
395	GAGAAAATAATGAATGTCAANNN	GAaAAAATAATGAATGggAAAGG	chr8	51463806	+	3
396	GAGAAAATAATGAATGTCAANNN	aAGAAAATAATGAAgcTCAgGGG	chr8	51477846	-	4
397	GAGAAAATAATGAATGTCAANNN	GAGAAAATgAaGAcTGTtAACGG	chr10	3936263	+	4
398	GAGAAAATAATGAATGTCAANNN	GAGAAcAgAATGAATGaaAAGGG	chr9	107115949	+	4
399	GAGAAAATAATGAATGTCAANNN	GAGAAAcTAATGAATaTacAAGG	chr8	20205087	-	4
400	GAGAAAATAATGAATGTCAANNN	GAGAgAATAcTGccTGTCAAAGG	chr10	5796643	+	4
401	GAGAAAATAATGAATGTCAANNN	cAGAAcATAATcAATcTCAAAGG	chr8	50717361	+	4
402	GAGAAAATAATGAATGTCAANNN	aAGAAAATAATGAATGaaAAAGG	chr10	37172905	+	3
403	GAGAAAATAATGAATGTCAANNN	aAGAAAATAAgaAATGgCAAAGG	chr9	77775933	-	4
404	GAGAAAATAATGAATGTCAANNN	GgGAAAAaAAgGAATGTaAAGGG	chr10	26706940	-	4
405	GAGAAAATAATGAATGTCAANNN	aAGgAAATAATGAAgGTCAgAGG	chr10	36394912	+	4
406	GAGAAAATAATGAATGTCAANNN	GAGAAAATAcaGAATGaCAAGGG	chr6	139427704	-	3
407	GAGAAAATAATGAATGTCAANNN	GAGAAAATAATtAATaTtgATGG	chr9	95220762	-	4
408	GAGAAAATAATGAATGTCAANNN	GAGAAAATgAaGAgTcTCAATGG	chr10	37634536	-	4
409	GAGAAAATAATGAATGTCAANNN	GAtAAAAgAgTGAATGTgAAAGG	chr9	94279212	+	4
410	GAGAAAATAATGAATGTCAANNN	cAGAAAATAcaGAATGTCtAGGG	chr8	87661817	+	4
411	GAGAAAATAATGAATGTCAANNN	cAGAAAATAATctATGaCAAGGG	chr9	5696651	+	4
412	GAGAAAATAATGAATGTCAANNN	tAGAAAATAATaAATaTCcAAGG	chr6	138756087	-	4
413	GAGAAAATAATGAATGTCAANNN	cAGAAAATcATGAgTGTCtAAGG	chr10	49161400	+	4
414	GAGAAAATAATGAATGTCAANNN	cAGAAAATAATcAAgcTCAATGG	chr10	41926893	+	4
415	GAGAAAATAATGAATGTCAANNN	aAaAAAAaAAaGAATGTCAAAGG	chr9	38623335	-	4
416	GAGAAAATAATGAATGTCAANNN	GAGAgAATgATtAATGTaAAGGG	chr10	46550020	-	4
417	GAGAAAATAATGAATGTCAANNN	GAGAAAATAATcAAgGTgAAAGG	chr9	123329593	+	3
418	GAGAAAATAATGAATGTCAANNN	aAGAAAATAATcAAaGTCAcAGG	chr7	74453427	-	4
419	GAGAAAATAATGAATGTCAANNN	GAGAAAATAcgGAAgtTCAAAGG	chr10	61801468	-	4
420	GAGAAAATAATGAATGTCAANNN	GAGAAAAcAATGAtTtTCcATGG	chr11	9216030	-	4
421	GAGAAAATAATGAATGTCAANNN	agGAAtATAATGAATGTaAAGGG	chr9	61781452	-	4
422	GAGAAAATAATGAATGTCAANNN	GgGAgAATAATGAATGgCAtTGG	chr10	47768801	+	4
423	GAGAAAATAATGAATGTCAANNN	GAGtcAAgAATGAATGTaAAGGG	chr9	125291603	-	4
424	GAGAAAATAATGAATGTCAANNN	aAaAAAATtATGAATGTtAATGG	chr9	24095050	+	4
425	GAGAAAATAATGAATGTCAANNN	aAGAAAATAATGgATtTCAAAGG	chr9	22640469	-	3
426	GAGAAAATAATGAATGTCAANNN	GAGgAAtTAATGAcTGTaAAAGG	chr11	30000317	+	4
427	GAGAAAATAATGAATGTCAANNN	GAGAAAAcAATGAATGaacAAGG	chr11	15190632	-	4
428	GAGAAAATAATGAATGTCAANNN	GAGgtgAgAATGAATGTCAAAGG	chr9	126526597	+	4
429	GAGAAAATAATGAATGTCAANNN	GAGtAAATcATGcATcTCAATGG	chr11	11469077	-	4
430	GAGAAAATAATGAATGTCAANNN	aAGAAAAaAATGAATGaCAtTGG	chr9	24382956	+	4
431	GAGAAAATAATGAATGTCAANNN	GAGAAAATAgTtAATtTCAcAGG	chr9	23966880	-	4
432	GAGAAAATAATGAATGTCAANNN	GAaAAcATAATcAATGcCAAAGG	chr11	52783912	-	4
433	GAGAAAATAATGAATGTCAANNN	GAGAtAATAATtAtTtTCAAAGG	chr11	17187260	-	4
434	GAGAAAATAATGAATGTCAANNN	GgaAAAAaAAaGAATGTCAATGG	chr11	18970090	+	4
435	GAGAAAATAATGAATGTCAANNN	GAGAAAATAtTGAATGcacAGGG	chr11	53198165	+	4
436	GAGAAAATAATGAATGTCAANNN	GgGAAAATAAaGAATaTCAACGG	chr11	37970883	-	3
437	GAGAAAATAATGAATGTCAANNN	GAaAAAAaAAaGAATGTtAATGG	chr11	18885892	+	4
438	GAGAAAATAATGAATGTCAANNN	GAaAAAAaAAaGAATGTCcAAGG	chr8	10231453	+	4
439	GAGAAAATAATGAATGTCAANNN	agGAAAATAATGAATGagAAGGG	chr11	47219465	-	4
440	GAGAAAATAATGAATGTCAANNN	GAagAAAgtATGAATGTCAATGG	chr11	38464135	+	4
441	GAGAAAATAATGAATGTCAANNN	GAaAAAAaAAgGAATGgCAAAGG	chr11	19324647	-	4
442	GAGAAAATAATGAATGTCAANNN	GAGAAAAaAATGAActTaAATGG	chr11	25024302	-	4
443	GAGAAAATAATGAATGTCAANNN	GAGAAAcTAATGAAaGatAAGGG	chr11	18062935	-	4
444	GAGAAAATAATGAATGTCAANNN	GAGAAAcTAATcAATaTCAtGGG	chr11	18479960	+	4
445	GAGAAAATAATGAATGTCAANNN	aAGAAAATtATGAAaGTCAATGG	chr11	72857298	-	3
446	GAGAAAATAATGAATGTCAANNN	atGAAAAgAATGAAgGTCAAAGG	chr11	58349598	-	4
447	GAGAAAATAATGAATGTCAANNN	GAtAAAATAATGAATGTaAAAGG	chr9	114761792	-	2
448	GAGAAAATAATGAATGTCAANNN	aAatAAATAATGAATGTgAAAGG	chr11	47135254	+	4
449	GAGAAAATAATGAATGTCAANNN	GgGAcAcTAATGAATGTCAtAGG	chr9	129314035	+	4
450	GAGAAAATAATGAATGTCAANNN	GAaAAAAaAAaGAATtTCAAAGG	chr11	44214932	-	4
451	GAGAAAATAATGAATGTCAANNN	GAGAAAgTAcaGAATtTCAAAGG	chr11	31033540	+	4
452	GAGAAAATAATGAATGTCAANNN	GAtAAAtgAATGAATGTCcAAGG	chr6	168495573	+	4
453	GAGAAAATAATGAATGTCAANNN	GAGAAAAaAATGcATagCAAAGG	chr8	92733953	+	4
454	GAGAAAATAATGAATGTCAANNN	aAcAAAATAgTcAATGTCAACGG	chr11	51895801	-	4
455	GAGAAAATAATGAATGTCAANNN	GAatAAATAATcAATtTCAAGGG	chr11	25956589	-	4
456	GAGAAAATAATGAATGTCAANNN	GAGAAAATtATGAAcacCAAAGG	chr12	11818723	-	4
457	GAGAAAATAATGAATGTCAANNN	GAGgAAATAATGAATaTaAtAGG	chr9	54359457	+	4
458	GAGAAAATAATGAATGTCAANNN	aAGAAAcTAAaGAATGTCAgCGG	chr9	130781774	+	4
459	GAGAAAATAATGAATGTCAANNN	GAaAAAATAATGAATtgtAATGG	chr11	72449268	-	4
460	GAGAAAATAATGAATGTCAANNN	GAGAAAtTAATGtggGTCAATGG	chr9	10140933	+	4
461	GAGAAAATAATGAATGTCAANNN	aAGAcAATAtTGAATGTCAtGGG	chr12	9471795	-	4
462	GAGAAAATAATGAATGTCAANNN	cAGAAAATAATGtATcaCAAAGG	chr12	43491446	+	4
463	GAGAAAATAATGAATGTCAANNN	ttGAAAATAATGAcTGaCAAAGG	chr12	32698496	+	4
464	GAGAAAATAATGAATGTCAANNN	cAGtAAATAATGAATaaCAATGG	chr12	16485238	+	4
465	GAGAAAATAATGAATGTCAANNN	agtAAAATcATGAATGTCAAAGG	chr12	38705913	+	4
466	GAGAAAATAATGAATGTCAANNN	GttAAAATAATGAAcGTaAAAGG	chr12	41735459	-	4
467	GAGAAAATAATGAATGTCAANNN	GAaAAAATAATGtATGTatATGG	chr12	29541877	+	4
468	GAGAAAATAATGAATGTCAANNN	tgGAcAATAATGAATGcCAAGGG	chr12	43871005	-	4
469	GAGAAAATAATGAATGTCAANNN	GAGAAAAgggTGAATGTtAAGGG	chr13	10418443	+	4
470	GAGAAAATAATGAATGTCAANNN	aAGAAAtcAATGcATGTCAAGGG	chr12	54762613	+	4
471	GAGAAAATAATGAATGTCAANNN	GAGAAAATgcTGAATGcCtATGG	chr13	16682328	-	4
472	GAGAAAATAATGAATGTCAANNN	GAGAAAATAAgGAcTcTgAAGGG	chr12	44765799	+	4
473	GAGAAAATAATGAATGTCAANNN	GAtgAcATAATGAATGTCAgTGG	chr12	38794398	-	4
474	GAGAAAATAATGAATGTCAANNN	GAaAAAcTAATcAATGgCAATGG	chr12	47596010	+	4
475	GAGAAAATAATGAATGTCAANNN	GAGAAAAgAATGgAgGTgAAGGG	chr13	4305712	+	4
476	GAGAAAATAATGAATGTCAANNN	GAGAAAATAtTGAtTcTCcAAGG	chr13	33008745	+	4
477	GAGAAAATAATGAATGTCAANNN	GAGAAAccAtTtAATGTCAATGG	chr13	25644467	+	4
478	GAGAAAATAATGAATGTCAANNN	GgGAAgATAATGtATGTaAATGG	chr12	38677315	+	4
479	GAGAAAATAATGAATGTCAANNN	aAGAAAAcAATGAATtcCAAAGG	chr8	110403557	+	4
480	GAGAAAATAATGAATGTCAANNN	GgGAAAATtATcAATGgCAAAGG	chr13	38955864	+	4
481	GAGAAAATAATGAATGTCAANNN	GAGAAAATAggGtATtTCAAGGG	chr13	12274962	+	4
482	GAGAAAATAATGAATGTCAANNN	GAaAAgATAtTGcATGTCAATGG	chr13	40630468	+	4
483	GAGAAAATAATGAATGTCAANNN	GAGAAAtaAATGAATaaCAATGG	chr13	52986744	+	4
484	GAGAAAATAATGAATGTCAANNN	GAGAgAATAAgGAATtTCcATGG	chr13	16358652	+	4
485	GAGAAAATAATGAATGTCAANNN	GAGAAAATAAgGgATcaCAAAGG	chr13	45673001	+	4
486	GAGAAAATAATGAATGTCAANNN	GAaAAAATAtTGAAaGTCAAAGG	chr13	48543747	-	3
487	GAGAAAATAATGAATGTCAANNN	GAGAAAATAAatAATGgCAgTGG	chr13	20624956	-	4
488	GAGAAAATAATGAATGTCAANNN	GAaAAAATAtTtcATGTCAATGG	chr13	20033505	-	4
489	GAGAAAATAATGAATGTCAANNN	GAaAAgATAtTGcATGTCAATGG	chr13	40778742	-	4
490	GAGAAAATAATGAATGTCAANNN	GAaAAAATtAgaAATGTCAAGGG	chr13	59808570	-	4
491	GAGAAAATAATGAATGTCAANNN	GAGAAAATAAgGAATcaaAAAGG	chr13	44139566	-	4
492	GAGAAAATAATGAATGTCAANNN	tAGtAAATAATGgATGTaAATGG	chr13	65542898	-	4
493	GAGAAAATAATGAATGTCAANNN	GAttAAATAATGAATGTgAAAGG	chr13	63448270	+	3
494	GAGAAAATAATGAATGTCAANNN	GAcAAAtTAATGcATtTCAAAGG	chr13	51771011	-	4
495	GAGAAAATAATGAATGTCAANNN	GgaAAAAaAATGAATcTCAATGG	chr13	70235290	-	4
496	GAGAAAATAATGAATGTCAANNN	GAGAAAATAATtcATtTCAcAGG	chr13	63764172	-	4
497	GAGAAAATAATGAATGTCAANNN	GAGAAAATAAgtAATtcCAATGG	chr13	112523567	-	4
498	GAGAAAATAATGAATGTCAANNN	GAGAAAATgATGAATGTtctAGG	chr13	107326585	-	4
499	GAGAAAATAATGAATGTCAANNN	GAtAAAATAATatATGTaAAAGG	chr13	119363009	+	4
500	GAGAAAATAATGAATGTCAANNN	tAcAAAATAAaGAATGTCAtTGG	chr13	101616477	-	4
501	GAGAAAATAATGAATGTCAANNN	GgGAAAAaAAaGAAgGTCAAAGG	chr13	76974401	-	4
502	GAGAAAATAATGAATGTCAANNN	aAGAAAATAAgaAATGTaAAGGG	chr13	64336971	+	4
503	GAGAAAATAATGAATGTCAANNN	aAGAAgATAATGccTGTCAAGGG	chr13	107265845	-	4
504	GAGAAAATAATGAATGTCAANNN	GAGAAAAaAAaGAATtTaAAGGG	chr13	67854059	+	4
505	GAGAAAATAATGAATGTCAANNN	GAGgAAATtATGAATagCAATGG	chr13	114392350	-	4
506	GAGAAAATAATGAATGTCAANNN	GAGAAAATAATaAtaGTCcAAGG	chr13	103604200	+	4
507	GAGAAAATAATGAATGTCAANNN	GAGAAAAcAATaAATGTtcATGG	chr13	120001807	-	4
508	GAGAAAATAATGAATGTCAANNN	tAGAAAATAATGAATcagAAAGG	chr13	128293422	-	4
509	GAGAAAATAATGAATGTCAANNN	GAGAAAAcAATGAAaGTCAcTGG	chr13	136593735	+	3
510	GAGAAAATAATGAATGTCAANNN	GAtAAAcTAgTGAATGTaAAAGG	chr13	139329517	+	4
511	GAGAAAATAATGAATGTCAANNN	aAGAAAAcAATGAATaTgAACGG	chr13	140658931	+	4
512	GAGAAAATAATGAATGTCAANNN	GAGAAAATgATGAcTGaaAATGG	chr5	16518043	+	4
513	GAGAAAATAATGAATGTCAANNN	GtGAAAtTtAaGAATGTCAAAGG	chr8	52525989	+	4
514	GAGTAAGGTACGTGATCTGTNNN	GAGaAAGGTAgGTcATaTGTTGG	chr1	41740161	-	4
515	GAGTAAGGTACGTGATCTGTNNN	GAGTgAGtTAtGTGATCTtTTGG	chr3	102762336	-	4
516	GAGTAAGGTACGTGATCTGTNNN	GAGcAAGGaAaaTGATCTGTAGG	chr1	190602289	+	4
517	GAGTAAGGTACGTGATCTGTNNN	cAGggAGGTAgGTGATCTGTGGG	chr4	36081087	+	4
518	GAGTAAGGTACGTGATCTGTNNN	GAGTAAGGTtaGgGATgTGTGGG	chr4	14675794	-	4
519	GAGTAAGGTACGTGATCTGTNNN	GgtTAAGGTACGTttTCTGTGGG	chr2	129902614	+	4
520	GAGTAAGGTACGTGATCTGTNNN	GAGTgAGacACGTGATaTGTGGG	chr4	4535286	+	4
521	GAGTAAGGTACGTGATCTGTNNN	aAGTAgGGgcCGTGATCTGTTGG	chr1	94360273	+	4
522	GAGTAAGGTACGTGATCTGTNNN	GAGTAAGGaAaGaaATCTGTAGG	chr4	19535168	-	4
523	GAGTAAGGTACGTGATCTGTNNN	GAGTtAGGaACGTGAaCTGgGGG	chr4	104312511	-	4
524	GAGTAAGGTACGTGATCTGTNNN	GAGTAAGGaAtGTGAaaTGTTGG	chr4	110549117	-	4
525	GAGTAAGGTACGTGATCTGTNNN	GAGTgAGagACGTGATgTGTTGG	chr6	52119370	-	4
526	GAGTAAGGTACGTGATCTGTNNN	GAGTAAGGTACGTGATCTGTTGG	chr7	19902092	+	0
527	GAGTAAGGTACGTGATCTGTNNN	GAtTAtGGTtCcTGATCTGTTGG	chr6	152776741	-	4
528	GAGTAAGGTACGTGATCTGTNNN	GAtTAAGGTAtGTGATCTaTCGG	chr8	125598777	-	3
529	GAGTAAGGTACGTGATCTGTNNN	GtGTAtGGTACGTGtgCTGTGGG	chr10	29603769	+	4
530	GAGTAAGGTACGTGATCTGTNNN	GAGTAAGtTACcTaATCTcTTGG	chr9	118963126	+	4
531	GAGTAAGGTACGTGATCTGTNNN	GAGTAAGGcACaTGtTCaGTGGG	chr10	27456868	+	4
532	GAGTAAGGTACGTGATCTGTNNN	aAGTAAGGTACaTGAcCTcTTGG	chr9	109086806	+	4
533	GAGTAAGGTACGTGATCTGTNNN	GAGTtAGGgAaGTGATCTtTTGG	chr9	126985235	+	4
534	GAGTAAGGTACGTGATCTGTNNN	GAGTAAtaTAaGaGATCTGTGGG	chr9	114698713	+	4
535	GAGTAAGGTACGTGATCTGTNNN	tAtTAAGGcACGTGAgCTGTGGG	chr12	60467269	-	4
536	GAGTAAGGTACGTGATCTGTNNN	tAGTAAGGTAgtTGATgTGTTGG	chr13	65072769	-	4
537	GAGTAAGGTACGTGATCTGTNNN	GAGTAAGGaACcTcATaTGTAGG	chr7	56758810	-	4
538	TACACGAGCCTCCATCTGATNNN	TAaACGAGCaTCCAgCTGAcTGG	chr1	1595493	-	4
539	TACACGAGCCTCCATCTGATNNN	aACACGtGCCTCagTCTGATGGG	chr1	241313004	-	4
540	TACACGAGCCTCCATCTGATNNN	TAacCcAGCCTCCATCTcATAGG	chr4	106457404	+	4
541	TACACGAGCCTCCATCTGATNNN	TACAaGAGCCaaCATtTGATGGG	chr4	62541046	-	4
542	TACACGAGCCTCCATCTGATNNN	TACAgGAGCaTCCAgCTGAgGGG	chr3	108116096	-	4
543	TACACGAGCCTCCATCTGATNNN	TtCACGcGCCTgCATtTGATTGG	chr2	16855557	+	4
544	TACACGAGCCTCCATCTGATNNN	aACACGtGgCTCCATCTGcTAGG	chr1	145555264	-	4
545	TACACGAGCCTCCATCTGATNNN	TACACGAGaCcCCATCTagTCGG	chr2	137415211	-	4
546	TACACGAGCCTCCATCTGATNNN	TAaAtGAGtCTCCATCTaATCGG	chr1	57009799	+	4
547	TACACGAGCCTCCATCTGATNNN	TtCACttGCCTCCATCTGAaTGG	chr5	65735184	-	4
548	TACACGAGCCTCCATCTGATNNN	TgCACcAGCCTCCATtTcATGGG	chr6	131641032	+	4
549	TACACGAGCCTCCATCTGATNNN	TtCACGAtCtTCCATCTGAcAGG	chr5	55968093	-	4
550	TACACGAGCCTCCATCTGATNNN	TAgACGAagCTCCATCTGATGGG	chr3	98532508	+	3
551	TACACGAGCCTCCATCTGATNNN	TACAgGAGCCTCaAcCTGcTAGG	chr6	54360440	+	4
552	TACACGAGCCTCCATCTGATNNN	TACcCaAGCCTaCATCTGcTTGG	chr5	71938707	-	4
553	TACACGAGCCTCCATCTGATNNN	TACtgGAGCCTCCATCTGggGGG	chr2	140952237	-	4
554	TACACGAGCCTCCATCTGATNNN	TACACGAGCCTCCATCTGATTGG	chr7	19901979	-	0
555	TACACGAGCCTCCATCTGATNNN	TACAtGAGgCaCCAcCTGATTGG	chr4	11606495	-	4
556	TACACGAGCCTCCATCTGATNNN	TACACcAGCtTCCtTCTGAgTGG	chr6	116345036	+	4
557	TACACGAGCCTCCATCTGATNNN	TACACtAGCCTCCActgGATGGG	chr6	98978688	-	4
558	TACACGAGCCTCCATCTGATNNN	TACtCttGCCTtCATCTGATAGG	chr5	29809443	-	4
559	TACACGAGCCTCCATCTGATNNN	gACAgGAGgaTCCATCTGATGGG	chr9	91605106	+	4
560	TACACGAGCCTCCATCTGATNNN	TACACGAGCCTCggTCTGATGGG	chr8	87396621	+	2
561	TACACGAGCCTCCATCTGATNNN	TAtACtAGaCTCCATCaGATGGG	chr10	14539868	+	4
562	TACACGAGCCTCCATCTGATNNN	TAtAtGAGCCTCCAcaTGATTGG	chr9	16814101	-	4
563	TACACGAGCCTCCATCTGATNNN	gACACtAGCCTCCcTCTGAaTGG	chr8	6437390	+	4
564	TACACGAGCCTCCATCTGATNNN	TctAgGAGCCTCCATCTGAgTGG	chr10	33098136	-	4
565	TACACGAGCCTCCATCTGATNNN	TgCAgGAGCCTCaATCTGcTAGG	chr10	38583394	+	4
566	TACACGAGCCTCCATCTGATNNN	TACcCGtGCCTtCATtTGATTGG	chr10	52816606	+	4
567	TACACGAGCCTCCATCTGATNNN	TACtCGAGCaTCCATagGATTGG	chr8	2679638	+	4
568	TACACGAGCCTCCATCTGATNNN	TgCAgGAGCCTCCAcCTGcTAGG	chr10	53537540	+	4
569	TACACGAGCCTCCATCTGATNNN	TACACcAGCaTCCATaTtATAGG	chr6	124334080	-	4
570	TACACGAGCCTCCATCTGATNNN	TACACGAGaCTCCAgCTatTTGG	chr12	14421847	-	4
571	TACACGAGCCTCCATCTGATNNN	TACAaGAGCCTtCAaCaGATGGG	chr12	52984636	-	4
572	TACACGAGCCTCCATCTGATNNN	TACACcAGCCTCCAgCTcAgTGG	chr13	2301047	-	4
573	TACACGAGCCTCCATCTGATNNN	TcCAaGAGCtTCCAgCTGATTGG	chr9	68048748	+	4
574	TACACGAGCCTCCATCTGATNNN	TACAgGAGCaTCCtTCTGAcTGG	chr13	49641558	+	4
575	TACACGAGCCTCCATCTGATNNN	TACcCtcGCCTtCATCTGATAGG	chr13	84721353	-	4
576	TACACGAGCCTCCATCTGATNNN	aAgACGAGCCTttATCTGATGGG	chr13	70222959	-	4
577	TTGAGGATCGACAGACATCTNNN	TTGAGGAgaGACAGAgAcCTTGG	chr1	4475692	+	4
578	TTGAGGATCGACAGACATCTNNN	TTGAGGATCcAgtGAgATCTCGG	chr2	16736696	-	4
579	TTGAGGATCGACAGACATCTNNN	gTGAGGATgGACAGAtgTCTTGG	chr1	25858494	-	4
580	TTGAGGATCGACAGACATCTNNN	TTtAGGATatACAGACATaTGGG	chr1	225284266	-	4
581	TTGAGGATCGACAGACATCTNNN	TgGAGGATgGAgAGACATtTGGG	chr1	255903357	+	4
582	TTGAGGATCGACAGACATCTNNN	TgGAGGAcCGACAGAgATaTGGG	chr2	16111592	+	4
583	TTGAGGATCGACAGACATCTNNN	TTGAaGcTCaACAGACATgTGGG	chr4	95261502	+	4
584	TTGAGGATCGACAGACATCTNNN	TTctGGAaCaACAGACATCTAGG	chr1	95147288	-	4
585	TTGAGGATCGACAGACATCTNNN	TTGAGGAagGACAGcCATCaAGG	chr1	4011235	+	4
586	TTGAGGATCGACAGACATCTNNN	TgGAGGcTaGAtAGACATCTAGG	chr1	5278098	+	4
587	TTGAGGATCGACAGACATCTNNN	TTGAGGATCcACAGAgATgcTGG	chr1	236434102	-	4
588	TTGAGGATCGACAGACATCTNNN	gTGAGGATCtAaAGcCATCTGGG	chr5	49196561	+	4
589	TTGAGGATCGACAGACATCTNNN	TTGAGGATCcAaAGACccCTTGG	chr4	77442204	-	4
590	TTGAGGATCGACAGACATCTNNN	TTGAGGtTtGACcaACATCTAGG	chr2	63109255	-	4
591	TTGAGGATCGACAGACATCTNNN	TTGAGGATttACAtACAaCTGGG	chr1	106433312	-	4
592	TTGAGGATCGACAGACATCTNNN	TgGAGGATgGACAGACAcgTGGG	chr3	40642085	+	4
593	TTGAGGATCGACAGACATCTNNN	TTcAGGtTCaACAaACATCTTGG	chr4	44055546	-	4
594	TTGAGGATCGACAGACATCTNNN	TTGAGGtTgGAaAGACAgCTGGG	chr3	116347759	+	4
595	TTGAGGATCGACAGACATCTNNN	TTGAccATCtAtAGACATCTAGG	chr7	78171348	+	4
596	TTGAGGATCGACAGACATCTNNN	TTaAGGATCGACAGACtTgaAGG	chr5	100278144	-	4
597	TTGAGGATCGACAGACATCTNNN	TgGAGGAggGACAGACATaTAGG	chr6	46539902	+	4
598	TTGAGGATCGACAGACATCTNNN	gTGAGGAcaGACAGcCATCTCGG	chr6	98250546	+	4
599	TTGAGGATCGACAGACATCTNNN	aTGAGGAgaGACAGAgATCTGGG	chr6	1748902	-	4
600	TTGAGGATCGACAGACATCTNNN	TTGgGaAggGACAGACATCTAGG	chr6	103719749	+	4
601	TTGAGGATCGACAGACATCTNNN	TTGAGcATCcAtAGAaATCTAGG	chr5	17753620	-	4
602	TTGAGGATCGACAGACATCTNNN	TTGAGGAcgGAaAGACATCTGGG	chr9	57874257	+	3
603	TTGAGGATCGACAGACATCTNNN	cTGAGcATCaACAaACATCTGGG	chr9	5314057	+	4
604	TTGAGGATCGACAGACATCTNNN	TTGAGcATCcACAGACccCTTGG	chr9	61006588	+	4
605	TTGAGGATCGACAGACATCTNNN	TTGAGGATCGACtttCATCTTGG	chr9	97003376	-	3
606	TTGAGGATCGACAGACATCTNNN	TTGAGGgTtGAgAGACAaCTGGG	chr10	66994481	+	4
607	TTGAGGATCGACAGACATCTNNN	TTGAGGActGgCAGACcTCTGGG	chr11	7249374	-	4
608	TTGAGGATCGACAGACATCTNNN	TTGAtGATaaAgAGACATCTGGG	chr9	64266955	+	4
609	TTGAGGATCGACAGACATCTNNN	TTGcGtATCatCAGACATCTTGG	chr12	26524056	-	4
610	TTGAGGATCGACAGACATCTNNN	TTGcGtATCatCAGACATCTTGG	chr12	26560206	-	4
611	TTGAGGATCGACAGACATCTNNN	TTGAGGATCGACAGACATCTAGG	chr12	25388226	+	0
612	TTGAGGATCGACAGACATCTNNN	TTGAGGATCGACAGACATCTAGG	chr12	25281154	-	0
613	TTGAGGATCGACAGACATCTNNN	TTtAtGATaGACAaACATCTGGG	chr13	7908829	-	4
614	TTGAGGATCGACAGACATCTNNN	TTGAtGgTtGACAGACATgTGGG	chr13	23772215	-	4
615	TTGAGGATCGACAGACATCTNNN	TTGAGGATgGAgAaACATtTGGG	chr8	120182144	-	4
616	TTGAGGATCGACAGACATCTNNN	cTGAGGATtGAaAGACATCaTGG	chr13	78636369	+	4
617	TTGAGGATCGACAGACATCTNNN	TTaAGGATgaACAGACAcCTTGG	chr13	87033687	+	4
618	TTGAGGATCGACAGACATCTNNN	aTGAGGATCtACtGAgATCTGGG	chr13	107440195	-	4
619	GCTTCAGCGTCTGCGCATCCNNN	cCTTCAGgGcCTGCGCcTCCTGG	chr2	66231122	-	4
620	GCTTCAGCGTCTGCGCATCCNNN	GCTTCAtgGcCTGCaCATCCTGG	chr1	238495083	-	4
621	GCTTCAGCGTCTGCGCATCCNNN	GCggCAGCGgCgGCGCATCCTGG	chr2	27559247	+	4
622	GCTTCAGCGTCTGCGCATCCNNN	GtTgCgGCGgCTGCGCATCCTGG	chr4	1697091	+	4
623	GCTTCAGCGTCTGCGCATCCNNN	GCagaAGCGTCTGCGCAaCCCGG	chr4	1190877	+	4
624	GCTTCAGCGTCTGCGCATCCNNN	GaTTCtGCcTCTGgGCATCCTGG	chr1	144166459	+	4
625	GCTTCAGCGTCTGCGCATCCNNN	GCTTCcGgcTCTcCGCATCCTGG	chr1	265633035	+	4
626	GCTTCAGCGTCTGCGCATCCNNN	aCTTCAGCGTCTcCGCcTCCAGG	chr3	97224856	-	3
627	GCTTCAGCGTCTGCGCATCCNNN	GCaTCAGCcTCTGCtCATCaGGG	chr4	121224492	+	4
628	GCTTCAGCGTCTGCGCATCCNNN	GCTgCAGgGTCTGCcCcTCCAGG	chr3	59169831	+	4
629	GCTTCAGCGTCTGCGCATCCNNN	GCaTCcGCtTCTGCGCATCaGGG	chr2	151111702	+	4
630	GCTTCAGCGTCTGCGCATCCNNN	GCTgCtGCGgCTGCGCAgCCAGG	chr1	268346013	+	4
631	GCTTCAGCGTCTGCGCATCCNNN	GCTTCAtCGTCTGCtCcTtCAGG	chr4	38342701	-	4
632	GCTTCAGCGTCTGCGCATCCNNN	GCTcCAGgGTCTGCtCATgCTGG	chr4	56931791	+	4
633	GCTTCAGCGTCTGCGCATCCNNN	tCTgCAGCGTCTGCGCgTCgGGG	chr1	262308624	+	4
634	GCTTCAGCGTCTGCGCATCCNNN	GCTTCAGCcTCTGtGCcTgCTGG	chr1	33532964	+	4
635	GCTTCAGCGTCTGCGCATCCNNN	GCTTCAGaGTCTGCaCcTgCAGG	chr2	4280141	+	4
636	GCTTCAGCGTCTGCGCATCCNNN	cCTTCAGCGTgTaCGCAgCCCGG	chr5	65515144	+	4
637	GCTTCAGCGTCTGCGCATCCNNN	GCTcCAGCGTCTcCGacTCCCGG	chr2	16547476	+	4
638	GCTTCAGCGTCTGCGCATCCNNN	GCTTCAGaGTCTcCtCAaCCAGG	chr3	108599365	+	4
639	GCTTCAGCGTCTGCGCATCCNNN	GCTgCAGCGTCTGCGCActgCGG	chr5	4183402	+	4
640	GCTTCAGCGTCTGCGCATCCNNN	cCTTCAGgGTCTGacCATCCTGG	chr7	48347106	-	4
641	GCTTCAGCGTCTGCGCATCCNNN	GCTcCAGCGTCTGtGCtTCtGGG	chr4	12158462	+	4
642	GCTTCAGCGTCTGCGCATCCNNN	tgTTCAGCGTCTcCaCATCCAGG	chr4	128576920	-	4
643	GCTTCAGCGTCTGCGCATCCNNN	GCTTtgGCGTCTGCGCccCCGGG	chr2	69057181	+	4
644	GCTTCAGCGTCTGCGCATCCNNN	GCTTCtGCccCTGCtCATCCTGG	chr1	269234597	-	4
645	GCTTCAGCGTCTGCGCATCCNNN	GtgcCAGCGTCTGCGCATCgCGG	chr3	41365208	-	4
646	GCTTCAGCGTCTGCGCATCCNNN	GCTTCAGgGTCTGtcCtTCCTGG	chr3	43284939	+	4
647	GCTTCAGCGTCTGCGCATCCNNN	GgTTCAGCGTCTGCcCggCCAGG	chr5	890952	+	4
648	GCTTCAGCGTCTGCGCATCCNNN	cCTggAGCGTCTGCGCATgCGGG	chr6	82538979	-	4
649	GCTTCAGCGTCTGCGCATCCNNN	GCTTCAGCcaCTGCaCcTCCAGG	chr6	19455469	+	4
650	GCTTCAGCGTCTGCGCATCCNNN	GCTTCAGgcTgTGCGaATCCAGG	chr6	86687411	+	4
651	GCTTCAGCGTCTGCGCATCCNNN	GCaTCAGCcTCTGtGCAgCCTGG	chr1	163983681	-	4
652	GCTTCAGCGTCTGCGCATCCNNN	GtTTCtGCGTCTGCcCcTCCAGG	chr3	39974745	-	4
653	GCTTCAGCGTCTGCGCATCCNNN	GCTTCAGCcTCaGCcCtTCCGGG	chr7	2144541	+	4
654	GCTTCAGCGTCTGCGCATCCNNN	GCTTCAGCGggTcaGCATCCTGG	chr7	49762819	-	4
655	GCTTCAGCGTCTGCGCATCCNNN	tCcTCAGCtTCTGgGCATCCTGG	chr6	54485802	-	4
656	GCTTCAGCGTCTGCGCATCCNNN	GCTTCAGCGTCacCtCcTCCAGG	chr6	69737758	-	4
657	GCTTCAGCGTCTGCGCATCCNNN	GCTTCtGCtTCTtCGCAgCCTGG	chr6	55937574	+	4
658	GCTTCAGCGTCTGCGCATCCNNN	GCTTCAGCaaCaGCaCATCCAGG	chr3	14570258	-	4
659	GCTTCAGCGTCTGCGCATCCNNN	cCTTCAGCGTCTctGaATCCTGG	chr5	23374998	+	4
660	GCTTCAGCGTCTGCGCATCCNNN	GCTTCAGgcTCaGtGCATCCGGG	chr7	49095482	+	4
661	GCTTCAGCGTCTGCGCATCCNNN	cCTTCAGgGcCTGCcCATCCAGG	chr2	51325462	-	4
662	GCTTCAGCGTCTGCGCATCCNNN	GCTgCAGaGTCgGCGCAaCCCGG	chr3	9441732	-	4
663	GCTTCAGCGTCTGCGCATCCNNN	GCTgCAGCagCTGCGCATgCAGG	chr6	67324216	-	4
664	GCTTCAGCGTCTGCGCATCCNNN	GCTTCAGCcTCTGCtCATCtGGG	chr6	95379775	-	3
665	GCTTCAGCGTCTGCGCATCCNNN	GCTcCAGaGTCaGCGCcTCCAGG	chr7	1675853	-	4
666	GCTTCAGCGTCTGCGCATCCNNN	GCcTCtGCGTCTGgGCcTCCAGG	chr7	873164	-	4
667	GCTTCAGCGTCTGCGCATCCNNN	GCcTaAcCGTCTGCGCtTCCAGG	chr8	81861533	-	4
668	GCTTCAGCGTCTGCGCATCCNNN	cCTTCAGCGcaTGCGCATCaCGG	chr9	136420377	-	4
669	GCTTCAGCGTCTGCGCATCCNNN	GCTTCAGCagCTGgGCATgCTGG	chr8	131524736	+	4
670	GCTTCAGCGTCTGCGCATCCNNN	GCgTCAGgcTCTGaGCATCCAGG	chr8	132258138	-	4
671	GCTTCAGCGTCTGCGCATCCNNN	GCcTCAGCGTgTGCGCtgCCCGG	chr9	1184095	+	4
672	GCTTCAGCGTCTGCGCATCCNNN	GCcTCAGtGTCTGCtCcTCCAGG	chr10	31810998	+	4
673	GCTTCAGCGTCTGCGCATCCNNN	GCTTCAGCtTCTGgGaATCaCGG	chr10	56253677	+	4
674	GCTTCAGCGTCTGCGCATCCNNN	GCTTaAGCGTCctCGCcTCCCGG	chr9	20288857	-	4
675	GCTTCAGCGTCTGCGCATCCNNN	cCTTCAcCcTCTGaGCATCCTGG	chr9	6021331	-	4
676	GCTTCAGCGTCTGCGCATCCNNN	GCTTCAaCGTCTGCaCgTCtCGG	chr10	45401142	+	4
677	GCTTCAGCGTCTGCGCATCCNNN	aCTTCtGCGTCTGtGCAgCCTGG	chr10	49394497	-	4
678	GCTTCAGCGTCTGCGCATCCNNN	cCTTCAGCcTCaGCtCATCCAGG	chr9	60345863	-	4
679	GCTTCAGCGTCTGCGCATCCNNN	GCTgCAGCGTgTGCcCAgCCTGG	chr9	49630657	+	4
680	GCTTCAGCGTCTGCGCATCCNNN	GCTcCAGCGTCTtacCATCCTGG	chr12	22637114	+	4
681	GCTTCAGCGTCTGCGCATCCNNN	GCggCAGtGTCTGCGCAgCCGGG	chr6	169351037	+	4
682	GCTTCAGCGTCTGCGCATCCNNN	GCTTCAGCtTCTtaGCATCtGGG	chr12	8088367	-	4
683	GCTTCAGCGTCTGCGCATCCNNN	GCTcCAGCGcCTGCGCtTgCAGG	chr12	50872732	+	4
684	GCTTCAGCGTCTGCGCATCCNNN	GtTTCtGaGTCaGCGCATCCAGG	chr12	4921011	+	4
685	GCTTCAGCGTCTGCGCATCCNNN	GCTTCAGCGTCTGCGCATCCAGG	chr12	25388098	+	0
686	GCTTCAGCGTCTGCGCATCCNNN	GCTgCAGCGgCaGCGCAcCCTGG	chr12	23545194	+	4
687	GCTTCAGCGTCTGCGCATCCNNN	GCTTCAGCGTCTGCGCATCCAGG	chr12	25281282	-	0
688	GCTTCAGCGTCTGCGCATCCNNN	GCTgCAGCGgCTGCaCATgCAGG	chr12	59385486	-	4
689	GCTTCAGCGTCTGCGCATCCNNN	GCTTCAGCGcCTGCGgcTCtGGG	chr9	10495632	+	4
690	GCTTCAGCGTCTGCGCATCCNNN	GCTcCAGgGTCTGCcCATCtGGG	chr12	49841594	-	4
691	GCTTCAGCGTCTGCGCATCCNNN	GCTTCAaCcTCTGCGCccCCCGG	chr8	76716935	+	4
692	GCTTCAGCGTCTGCGCATCCNNN	GCTcCAGgGTCTGCcCATCaTGG	chr13	34649795	+	4
693	GCTTCAGCGTCTGCGCATCCNNN	GCTcCAGCtTCTGCcCATCCTGG	chr12	61383064	+	3
694	GCTTCAGCGTCTGCGCATCCNNN	aCTTCAGCGTCTcaGCcTCCTGG	chr13	75033567	-	4
695	GCTTCAGCGTCTGCGCATCCNNN	GCTTgAGCtTCTGCGatTCCCGG	chr13	125809606	+	4
696	GCTTCAGCGTCTGCGCATCCNNN	GCTTCAGCaTCTGtGgAaCCAGG	chr13	76139443	-	4
697	TACGGTGAAAACGGGTGAGANNN	TAaGGgGAAAACtGcTGAGAGGG	chr1	44507378	-	4
698	TACGGTGAAAACGGGTGAGANNN	TAaaGgGAAAACtGGTGAGAGGG	chr2	101146329	-	4
699	TACGGTGAAAACGGGTGAGANNN	TACtGTGAAAgCaGcTGAGACGG	chr5	20693037	-	4
700	TACGGTGAAAACGGGTGAGANNN	aACGGTGAgAACGGGTGcGcGGG	chr2	12531840	-	4
701	TACGGTGAAAACGGGTGAGANNN	gAgGGTGAgAACaGGTGAGAGGG	chr3	28266533	-	4
702	TACGGTGAAAACGGGTGAGANNN	TAaGGgGAAAAtGGGTGAGcAGG	chr2	50951699	-	4
703	TACGGTGAAAACGGGTGAGANNN	gACGGaGAgAACGGGaGAGACGG	chr3	3481082	-	4
704	TACGGTGAAAACGGGTGAGANNN	gACGGaGAAAAgtGGTGAGATGG	chr2	65964961	+	4
705	TACGGTGAAAACGGGTGAGANNN	TAaGGTGAAAAtaGGTaAGAGGG	chr1	265129573	+	4
706	TACGGTGAAAACGGGTGAGANNN	TACaGTGcAAggGGGTGAGAAGG	chr3	49608858	-	4
707	TACGGTGAAAACGGGTGAGANNN	TAaGGTGcAAACaGGaGAGAGGG	chr2	88489169	+	4
708	TACGGTGAAAACGGGTGAGANNN	TACaGTGAAAACGaGaGgGAAGG	chr4	93841637	-	4
709	TACGGTGAAAACGGGTGAGANNN	TAaGGaGAAAAtGGGTGAaATGG	chr2	134922670	+	4
710	TACGGTGAAAACGGGTGAGANNN	aACaGaGAAAAtGGGTGAGAGGG	chr3	119721203	+	4
711	TACGGTGAAAACGGGTGAGANNN	TAtGGTGAcAAaGGtTGAGATGG	chr1	207117550	-	4
712	TACGGTGAAAACGGGTGAGANNN	TAgGGTGAAAAtGGGTGgGgTGG	chr5	35840496	-	4
713	TACGGTGAAAACGGGTGAGANNN	TACGGTGAAAgCGGcTGgGATGG	chr2	151160207	+	3
714	TACGGTGAAAACGGGTGAGANNN	TAtGGTGAAtACaGGTGAaAAGG	chr1	29511197	-	4
715	TACGGTGAAAACGGGTGAGANNN	TACcaTGAAAAtGGaTGAGAGGG	chr6	113168412	+	4
716	TACGGTGAAAACGGGTGAGANNN	TAtcaTGAAAACGGGaGAGAGGG	chr5	31425893	+	4
717	TACGGTGAAAACGGGTGAGANNN	TAaGGTGAtAAaGGGTGAGtGGG	chr6	98491250	-	4
718	TACGGTGAAAACGGGTGAGANNN	TAaGGaGAAAAtGGGTGAtACGG	chr6	114846527	-	4
719	TACGGTGAAAACGGGTGAGANNN	TAgGGTGAAAgtGGGTGgGATGG	chr7	97806250	-	4
720	TACGGTGAAAACGGGTGAGANNN	TAaGGcaAAAAgGGGTGAGAGGG	chr3	130269813	-	4
721	TACGGTGAAAACGGGTGAGANNN	gACGGcGAAAAaGGGTGAGcAGG	chr7	20104157	+	4
722	TACGGTGAAAACGGGTGAGANNN	TcCGtTGAgAACGGGTaAGATGG	chr4	130468037	+	4
723	TACGGTGAAAACGGGTGAGANNN	TgCGGaGAAgAgGGGTGAGAAGG	chr6	166745982	+	4
724	TACGGTGAAAACGGGTGAGANNN	cACGGTGAtAACaGGTGgGAGGG	chr4	43264769	-	4
725	TACGGTGAAAACGGGTGAGANNN	TAgaGTaAAAAtGGGTGAGATGG	chr6	150699872	-	4
726	TACGGTGAAAACGGGTGAGANNN	TAtGGaGAAAAtGaGTGAGATGG	chr6	76789590	+	4
727	TACGGTGAAAACGGGTGAGANNN	gcCtGTGAAAACGGGTcAGATGG	chr8	3688062	+	4
728	TACGGTGAAAACGGGTGAGANNN	TgtGGTGAAAACGttTGAGATGG	chr8	37758205	-	4
729	TACGGTGAAAACGGGTGAGANNN	cgCGGaGAAAACGGGaGAGAAGG	chr9	133436951	-	4
730	TACGGTGAAAACGGGTGAGANNN	TAgGGTGAAAACaGcaGAGAAGG	chr9	45331394	-	4
731	TACGGTGAAAACGGGTGAGANNN	TACGGTGAAAACcaaTcAGAGGG	chr8	72789979	+	4
732	TACGGTGAAAACGGGTGAGANNN	TAtGGTtAAAAaGGGTGAaATGG	chr9	121008722	-	4
733	TACGGTGAAAACGGGTGAGANNN	TACGGTGAtAgCaGcTGAGATGG	chr9	22012386	+	4
734	TACGGTGAAAACGGGTGAGANNN	TACcGatAAAAgGGGTGAGAAGG	chr11	23118240	+	4
735	TACGGTGAAAACGGGTGAGANNN	TACGGTtgAAACaGGTGAaAAGG	chr11	76428275	+	4
736	TACGGTGAAAACGGGTGAGANNN	TAatGaGAAAACGGGTGAtATGG	chr12	15700076	+	4
737	TACGGTGAAAACGGGTGAGANNN	TACGGTGAAAACGGGTGAGATGG	chr12	25388052	-	0
738	TACGGTGAAAACGGGTGAGANNN	TACaGTGgAAtCtGGTGAGATGG	chr12	25281340	+	4
739	TACGGTGAAAACGGGTGAGANNN	cACGGTGAgAAtGGGgGAGAGGG	chr7	55366996	-	4
740	TACGGTGAAAACGGGTGAGANNN	gACGGTGAgAcgGGGTGAGAGGG	chr6	169404670	-	4
741	TACGGTGAAAACGGGTGAGANNN	cAaGGTGAAtAtGGGTGAGAAGG	chr13	62238348	-	4
742	TACGGTGAAAACGGGTGAGANNN	gACaGTGAAAAaGcGTGAGAAGG	chr13	103067731	+	4
743	CAACTGTAATGGTTGTGTTTNNN	aAcCaGTAATGtTTGTGTTTGGG	chr13	186101258	-	4
744	CAACTGTAATGGTTGTGTTTNNN	CAtCgGTcgTGGTTGTGTTTGGG	chr13	190412031	-	4
745	CAACTGTAATGGTTGTGTTTNNN	CAAgTGTAATGaTaaTGTTTTGG	chr13	202873407	+	4
746	CAACTGTAATGGTTGTGTTTNNN	CcACaGTtATGGTTGTGgTTGGG	chr14	2504576	+	4
747	CAACTGTAATGGTTGTGTTTNNN	CtACTGTAAgGGTTtTtTTTTGG	chr14	20956450	+	4
748	CAACTGTAATGGTTGTGTTTNNN	gAACTGgAATGGcTGTGaTTTGG	chr14	50263326	+	4
749	CAACTGTAATGGTTGTGTTTNNN	CAACTcTAcTGtTTGTtTTTTGG	chr14	97816465	+	4
750	CAACTGTAATGGTTGTGTTTNNN	aAAaTGTAATGGgaGTGTTTAGG	chr14	100122161	+	4
751	CAACTGTAATGGTTGTGTTTNNN	aAACTGaAATccTTGTGTTTTGG	chr14	121409437	-	4
752	CAACTGTAATGGTTGTGTTTNNN	CAtCTcTAAaGGcTGTGTTTAGG	chr15	20487060	+	4
753	CAACTGTAATGGTTGTGTTTNNN	tAACTGcAgTGaTTGTGTTTAGG	chr15	34327904	+	4
754	CAACTGTAATGGTTGTGTTTNNN	aAtaTGTAAgGGTTGTGTTTGGG	chr15	36503152	-	4
755	CAACTGTAATGGTTGTGTTTNNN	CAACTtTAAacGTTGaGTTTTGG	chr15	45209420	-	4
756	CAACTGTAATGGTTGTGTTTNNN	atACTGTAATGGcTGTGTTgGGG	chr15	78781398	+	4
757	CAACTGTAATGGTTGTGTTTNNN	tAACTGatATGGTTGTGTTTTGG	chr15	94458549	+	3
758	CAACTGTAATGGTTGTGTTTNNN	gAAtTGaAATGcTTGTGTTTTGG	chr15	103816220	-	4
759	CAACTGTAATGGTTGTGTTTNNN	CActTGcAATGGTTGTGTcTAGG	chr15	110205481	+	4
760	CAACTGTAATGGTTGTGTTTNNN	CAtCTGgAATGtTTGTGTcTCGG	chr15	138977583	+	4
761	CAACTGTAATGGTTGTGTTTNNN	CAAagtTAATGGTTtTGTTTAGG	chr16	15385441	+	4
762	CAACTGTAATGGTTGTGTTTNNN	CAtCTGcAATGGTTGacTTTTGG	chr16	22069917	-	4
763	CAACTGTAATGGTTGTGTTTNNN	CAgCTGTgATGGTgGTGcTTGGG	chr16	27664196	-	4
764	CAACTGTAATGGTTGTGTTTNNN	CAgCTGTgATGGTgGTGcTTGGG	chr16	27645262	-	4
765	CAACTGTAATGGTTGTGTTTNNN	aAtCTGTAAgGGTTGTGaTTTGG	chr16	35148557	-	4
766	CAACTGTAATGGTTGTGTTTNNN	gAAtTaTAATGcTTGTGTTTAGG	chr16	55301075	-	4
767	CAACTGTAATGGTTGTGTTTNNN	aActTGTAATGaTTGTGTTTAGG	chr16	62646581	+	4
768	CAACTGTAATGGTTGTGTTTNNN	CAACaaTAAaGGTgGTGTTTTGG	chr16	74521809	+	4
769	CAACTGTAATGGTTGTGTTTNNN	CAACTGTgATGGTTaaaTTTAGG	chr16	75055178	-	4
770	CAACTGTAATGGTTGTGTTTNNN	aAAaTGTAATGGTTtTaTTTTGG	chr17	6776213	-	4
771	CAACTGTAATGGTTGTGTTTNNN	CAACTcTgATGGTTcTtTTTGGG	chr17	45764256	-	4
772	CAACTGTAATGGTTGTGTTTNNN	CAACaGgAtTGGTgGTGTTTTGG	chr17	48378344	+	4
773	CAACTGTAATGGTTGTGTTTNNN	CtACTGTAAaGcTTGTcTTTTGG	chr18	40077215	-	4
774	CAACTGTAATGGTTGTGTTTNNN	CAACTGTtgTGGTTagGTTTAGG	chr18	53826251	-	4
775	CAACTGTAATGGTTGTGTTTNNN	CtcCTGTAAaGcTTGTGTTTTGG	chrX	8379431	-	4
776	CAACTGTAATGGTTGTGTTTNNN	aAAgTGaAATGGTTcTGTTTAGG	chrX	10472059	+	4
777	CAACTGTAATGGTTGTGTTTNNN	aAACTGTAgTGGTgGTGaTTGGG	chrX	9887270	-	4
778	CAACTGTAATGGTTGTGTTTNNN	CtACTGgAgTGGTTtTGTTTAGG	chrX	30259019	-	4
779	CAACTGTAATGGTTGTGTTTNNN	aAACatTAtTGGTTGTGTTTTGG	chrX	31999290	+	4
780	CAACTGTAATGGTTGTGTTTNNN	CAACaGTAtTGGTgGTGTTTTGG	chrX	41145574	-	3
781	CAACTGTAATGGTTGTGTTTNNN	CAcCTGTAAaGcTTGTGTgTGGG	chrX	43702225	-	4
782	CAACTGTAATGGTTGTGTTTNNN	CAAtTGTAAaGGgTtTGTTTAGG	chrX	85298536	+	4
783	CAACTGTAATGGTTGTGTTTNNN	CAAgTGggATGGTTGTGTTTTGG	chrX	97528065	+	3
784	CAACTGTAATGGTTGTGTTTNNN	CAACTGacATGGTatTGTTTGGG	chrX	107292199	-	4
785	CAACTGTAATGGTTGTGTTTNNN	CtACTGTAATGGTctTGcTTTGG	chrX	114991607	-	4
786	CAACTGTAATGGTTGTGTTTNNN	CAACaGgAtTGGTgGTGTTTTGG	NW_018084979.1	1937848	+	4
787	GAGAAAATAATGAATGTCAANNN	GtcAAAATAATaAtTGTCAAGGG	chr13	148836508	-	4
788	GAGAAAATAATGAATGTCAANNN	GAaAAAATAAaGAtTGTgAAAGG	chr13	155051373	-	4
789	GAGAAAATAATGAATGTCAANNN	GAGAAAATAATGAAatTatATGG	chr13	157915274	-	4
790	GAGAAAATAATGAATGTCAANNN	GgGAAAATAATatATcTCAAGGG	chr13	171582965	+	4
791	GAGAAAATAATGAATGTCAANNN	GAtAAAATAATGAATaaaAATGG	chr13	178942162	-	4
792	GAGAAAATAATGAATGTCAANNN	GgGAAAtTAATGtATGaCAAAGG	chr13	183832466	+	4
793	GAGAAAATAATGAATGTCAANNN	GAGAAAATgAaGAATGTggATGG	chr13	183437261	-	4
794	GAGAAAATAATGAATGTCAANNN	tAGAAAAgAATGcATGaCAATGG	chr13	189604853	+	4
795	GAGAAAATAATGAATGTCAANNN	aAtAAAATAATaAATtTCAAAGG	chr13	190941533	+	4
796	GAGAAAATAATGAATGTCAANNN	cAGAgAATAATGtATGTCAgGGG	chr13	199914688	-	4
797	GAGAAAATAATGAATGTCAANNN	GAGgAAAgcATGAATGTCAcTGG	chr14	1935909	-	4
798	GAGAAAATAATGAATGTCAANNN	GAGAAAATgAaGcATGTCtAGGG	chr14	4454699	+	4
799	GAGAAAATAATGAATGTCAANNN	GAGAAAtTAATGAAaGTaAAGGG	chr14	8115885	+	3
800	GAGAAAATAATGAATGTCAANNN	aAaAtAATAATGAATGTCAtTGG	chr14	10958880	-	4
801	GAGAAAATAATGAATGTCAANNN	GAGAAAATAATGtgTGTCgtAGG	chr14	14451006	+	4
802	GAGAAAATAATGAATGTCAANNN	aAGAAAATAATaAATaTCAgTGG	chr14	18631015	+	4
803	GAGAAAATAATGAATGTCAANNN	GAaAAAAaAATaAATtTCAAAGG	chr14	33403283	-	4
804	GAGAAAATAATGAATGTCAANNN	GAGAAAATgATGAATaaCAgTGG	chr14	36274939	-	4
805	GAGAAAATAATGAATGTCAANNN	GAGcAAATgATGAAaGaCAAGGG	chr14	38875035	+	4
806	GAGAAAATAATGAATGTCAANNN	aAGAAAATAtTcAATGTaAACGG	chr14	38753821	-	4
807	GAGAAAATAATGAATGTCAANNN	GAGAAAATcATGAgTGgCcATGG	chr14	62038029	-	4
808	GAGAAAATAATGAATGTCAANNN	cAGAAAAaAATaAATGTaAATGG	chr14	65665589	+	4
809	GAGAAAATAATGAATGTCAANNN	attAAAATAATGAATGTgAAGGG	chr14	66784812	-	4
810	GAGAAAATAATGAATGTCAANNN	ttGAgAATAATaAATGTCAAAGG	chr14	67858085	-	4
811	GAGAAAATAATGAATGTCAANNN	GAGAAAATtATGgATtTgAAAGG	chr14	68291452	+	4
812	GAGAAAATAATGAATGTCAANNN	ctGAAAAaAATGAATGTgAATGG	chr14	73303353	+	4
813	GAGAAAATAATGAATGTCAANNN	GAGAAAgTcATGAtTcTCAAGGG	chr14	73728255	-	4
814	GAGAAAATAATGAATGTCAANNN	GAaAAAAaAATaAATcTCAATGG	chr14	93481383	+	4
815	GAGAAAATAATGAATGTCAANNN	GAGAAAAaAAaaAATcTCAACGG	chr14	99773376	+	4
816	GAGAAAATAATGAATGTCAANNN	GAGcAAATcATGAATGaCAtTGG	chr14	100428392	+	4
817	GAGAAAATAATGAATGTCAANNN	GAGgAAATAATGAgTaaCAAAGG	chr14	100926445	+	4
818	GAGAAAATAATGAATGTCAANNN	GAGAAAATAAaGcATGatAAAGG	chr14	101262479	-	4
819	GAGAAAATAATGAATGTCAANNN	tAGAAAATAATaAATGTgAgCGG	chr14	100313889	-	4
820	GAGAAAATAATGAATGTCAANNN	tAaAAAATAAgGAATGTCAtCGG	chr14	97162153	+	4
821	GAGAAAATAATGAATGTCAANNN	GgGAAAATAATGAgTaTCAgAGG	chr14	103855015	-	4
822	GAGAAAATAATGAATGTCAANNN	GAGAAAAgcATGAATcTtAAGGG	chr14	105239071	+	4
823	GAGAAAATAATGAATGTCAANNN	GAGAAAcTAATctATGaCAAAGG	chr14	105754446	+	4
824	GAGAAAATAATGAATGTCAANNN	aAGAAAATAtTGcATGTaAACGG	chr14	113930200	+	4
825	GAGAAAATAATGAATGTCAANNN	GgGAAAATAATGAcTtTCcAGGG	chr14	115424849	-	4
826	GAGAAAATAATGAATGTCAANNN	GAGAAAATAtTttAaGTCAAAGG	chr14	122895270	-	4
827	GAGAAAATAATGAATGTCAANNN	cAGtAAtTAATGAATGTaAATGG	chr14	128299518	+	4
828	GAGAAAATAATGAATGTCAANNN	GgGAAAAaAAgGAATGTCAcAGG	chr14	133670023	+	4
829	GAGAAAATAATGAATGTCAANNN	GAGAAAATAAgaAATGaaAAAGG	chr15	6913609	+	4
830	GAGAAAATAATGAATGTCAANNN	tAtAAAATgATGcATGTCAAGGG	chr15	7692129	+	4
831	GAGAAAATAATGAATGTCAANNN	tAGAAtgTAATGAATGaCAAAGG	chr15	10170823	+	4
832	GAGAAAATAATGAATGTCAANNN	GAaAAAATAtTttATGTCAATGG	chr15	13673129	-	4
833	GAGAAAATAATGAATGTCAANNN	GAGAAAtaAATGtATGTgAAAGG	chr15	15504901	+	4
834	GAGAAAATAATGAATGTCAANNN	GAGgAgAaAATGAATGaCAAGGG	chr15	23878067	+	4
835	GAGAAAATAATGAATGTCAANNN	GttAAAATAATGAAaGaCAATGG	chr15	27391163	+	4
836	GAGAAAATAATGAATGTCAANNN	GAGAAAAaAATGAATGaagATGG	chr15	54224556	+	4
837	GAGAAAATAATGAATGTCAANNN	aAtAAAATAATttATGTCAATGG	chr15	55768888	-	4
838	GAGAAAATAATGAATGTCAANNN	GAGAAAActATGAAgGgCAATGG	chr15	65546255	-	4
839	GAGAAAATAATGAATGTCAANNN	GAtAtAtTAATGAATtTCAATGG	chr15	71349356	-	4
840	GAGAAAATAATGAATGTCAANNN	GAGAgAATAATaAATGgtAAGGG	chr15	73599221	+	4
841	GAGAAAATAATGAATGTCAANNN	GAGAAgATAATGcAcGTgAAAGG	chr15	74943960	-	4
842	GAGAAAATAATGAATGTCAANNN	GAGAAAATAAaccATaTCAATGG	chr15	88462088	+	4
843	GAGAAAATAATGAATGTCAANNN	GAGAAAAagAgGAATtTCAAAGG	chr15	89329694	-	4
844	GAGAAAATAATGAATGTCAANNN	GAGAAAATAgaGAAaGaCAATGG	chr15	89990051	-	4
845	GAGAAAATAATGAATGTCAANNN	GAGcAAATAcTGAtTtTCAATGG	chr15	92713494	-	4
846	GAGAAAATAATGAATGTCAANNN	GAGAAAcTAATGAAaGatAAGGG	chr15	95840198	+	4
847	GAGAAAATAATGAATGTCAANNN	cAGAAAATcATGAAaGaCAAAGG	chr15	94323297	-	4
848	GAGAAAATAATGAATGTCAANNN	GAtgAAATAATGAATGgCcATGG	chr15	95277431	+	4
849	GAGAAAATAATGAATGTCAANNN	aAGAAAATAgTGAATaTCtAGGG	chr15	100495552	+	4
850	GAGAAAATAATGAATGTCAANNN	GAGAcAATgATGAAgaTCAAGGG	chr15	102350042	+	4
851	GAGAAAATAATGAATGTCAANNN	cAGAAAAaAATtAATGTaAAGGG	chr15	106873215	-	4
852	GAGAAAATAATGAATGTCAANNN	GAcAAAtTtATGAcTGTCAAAGG	chr15	123660172	-	4
853	GAGAAAATAATGAATGTCAANNN	aAGAcAAggATGAATGTCAAAGG	chr15	129793126	-	4
854	GAGAAAATAATGAATGTCAANNN	GAGtAAATAATacATGTaAAGGG	chr15	133016114	+	4
855	GAGAAAATAATGAATGTCAANNN	GAGcAAATAcTGAAgaTCAAAGG	chr15	136967836	-	4
856	GAGAAAATAATGAATGTCAANNN	aAccAAATAtTGAATGTCAAGGG	chr15	138566039	-	4
857	GAGAAAATAATGAATGTCAANNN	GAGAgAAaAAgGAATtTCAAGGG	chr16	2747485	+	4
858	GAGAAAATAATGAATGTCAANNN	GgcAAAATAAgGAATGTCcATGG	chr16	2703853	-	4
859	GAGAAAATAATGAATGTCAANNN	GAaAAAATAtTttATGTCAATGG	chr16	7780147	+	4
860	GAGAAAATAATGAATGTCAANNN	GAGtAAATAATGAAaGTgAATGG	chr16	9279537	-	3
861	GAGAAAATAATGAATGTCAANNN	cAGAAAggAATGAATGgCAATGG	chr16	9403436	-	4
862	GAGAAAATAATGAATGTCAANNN	GAGAAAAcAATGAAaGgaAAAGG	chr16	14541959	-	4
863	GAGAAAATAATGAATGTCAANNN	GAaAAgATAATtcATGTCAATGG	chr16	15283386	-	4
864	GAGAAAATAATGAATGTCAANNN	GAtAAAAcAAaGAATGTCAcAGG	chr16	23614176	-	4
865	GAGAAAATAATGAATGTCAANNN	GAGAAAAcAATGgcTGcCAATGG	chr16	31035284	+	4
866	GAGAAAATAATGAATGTCAANNN	cAaAAAATAATGcATtTCAAAGG	chr16	32660209	+	4
867	GAGAAAATAATGAATGTCAANNN	GAcAAAtcAATcAATGTCAAGGG	chr16	36710446	-	4
868	GAGAAAATAATGAATGTCAANNN	GAcAAAATtATaAATGTaAAAGG	chr16	37690333	-	4
869	GAGAAAATAATGAATGTCAANNN	cAGAAAATAAccAATGaCAAAGG	chr16	39032668	+	4
870	GAGAAAATAATGAATGTCAANNN	tAcAAtAaAATGAATGTCAAAGG	chr16	39002960	+	4
871	GAGAAAATAATGAATGTCAANNN	GAGAAAATAATatATGgCAcAGG	chr16	42929432	+	4
872	GAGAAAATAATGAATGTCAANNN	GAGAAAgTAcaGAATtTCAAAGG	chr16	43388157	+	4
873	GAGAAAATAATGAATGTCAANNN	GAGAAAATAcTGAAccTCAgAGG	chr16	48441573	+	4
874	GAGAAAATAATGAATGTCAANNN	GAGAgAATAgTGAATGcaAATGG	chr16	55413525	+	4
875	GAGAAAATAATGAATGTCAANNN	GAGAAAATAATatATGgtAAAGG	chr16	59742385	+	4
876	GAGAAAATAATGAATGTCAANNN	aAGAAAATAAaGAATGcCAtCGG	chr16	59047370	+	4
877	GAGAAAATAATGAATGTCAANNN	aAcAAAATAATGAATGaaAAAGG	chr16	59509710	-	4
878	GAGAAAATAATGAATGTCAANNN	GctAAAATgATGAATGcCAAGGG	chr16	57726807	+	4
879	GAGAAAATAATGAATGTCAANNN	GAGcAAATAAaagATGTCAAAGG	chr16	65050128	-	4
880	GAGAAAATAATGAATGTCAANNN	GgGAAAATAATtAcTGTCtATGG	chr16	78820962	-	4
881	GAGAAAATAATGAATGTCAANNN	GAaAAAAacATGAATGaCAAAGG	chr17	671610	-	4
882	GAGAAAATAATGAATGTCAANNN	tAGAAAATtcTGAATGTCAAAGG	chr17	9983764	+	3
883	GAGAAAATAATGAATGTCAANNN	aAtAAAATAATGAAaGTaAAAGG	chr17	10406884	+	4
884	GAGAAAATAATGAATGTCAANNN	GAGAAAAagATaAATGcCAAAGG	chr17	11813543	+	4
885	GAGAAAATAATGAATGTCAANNN	aAtAAAAaAATaAATGTCAACGG	chr17	14746794	+	4
886	GAGAAAATAATGAATGTCAANNN	GAaAAAAaAATGcATGTgAAAGG	chr17	14460469	+	4
887	GAGAAAATAATGAATGTCAANNN	aAaAAAATAAaGAATtTCAAAGG	chr17	16503865	+	4
888	GAGAAAATAATGAATGTCAANNN	GAGAAAAaAATacATGTaAAAGG	chr17	24538228	+	4
889	GAGAAAATAATGAATGTCAANNN	GAGAcAAgAAgGAAgGTCAAGGG	chr17	28748998	+	4
890	GAGAAAATAATGAATGTCAANNN	GAGAAAgTAAgaAATGTCAAGGG	chr17	31449579	+	3
891	GAGAAAATAATGAATGTCAANNN	GAGAAAATtATGAAacTCcAGGG	chr17	47519244	-	4
892	GAGAAAATAATGAATGTCAANNN	cAGAAAAaAATGAAgGTgAAAGG	chr17	55039541	-	4
893	GAGAAAATAATGAATGTCAANNN	GAGAAAATgATGtATGcaAACGG	chr18	6826770	-	4
894	GAGAAAATAATGAATGTCAANNN	GttAgAATAATGAATGTCcAGGG	chr18	13778406	+	4
895	GAGAAAATAATGAATGTCAANNN	GAaAAAATAcTGAAaGTtAAAGG	chr18	19039397	-	4
896	GAGAAAATAATGAATGTCAANNN	GAGAAAtTAAgGAATaTCcAAGG	chr18	26119955	+	4
897	GAGAAAATAATGAATGTCAANNN	GAGAAAAaAATGAATaTCctTGG	chr18	27199799	+	4
898	GAGAAAATAATGAATGTCAANNN	GAtAAAATAATGAgaGgCAATGG	chr18	40130690	+	4
899	GAGAAAATAATGAATGTCAANNN	aAaAAAATAAaGAATGTaAAGGG	chr18	42462913	-	4
900	GAGAAAATAATGAATGTCAANNN	GAGcAAATAAaGcATGTCAATGG	chr18	41701837	-	3
901	GAGAAAATAATGAATGTCAANNN	GtaAAAATAATGAATGaCAtGGG	chr18	42315257	+	4
902	GAGAAAATAATGAATGTCAANNN	GAGAAAcTAcTGAATGaaAAAGG	chr18	42323012	-	4
903	GAGAAAATAATGAATGTCAANNN	agGAAAATAAgGAATGTtAAAGG	chr18	46835130	+	4
904	GAGAAAATAATGAATGTCAANNN	GAGAAAAgAATGtATaTaAATGG	chr18	51776934	+	4
905	GAGAAAATAATGAATGTCAANNN	cAGAAAATAATacATGTgAAGGG	chrX	2435983	+	4
906	GAGAAAATAATGAATGTCAANNN	GgGAcAATAATGAATGTgtAAGG	chrX	10611691	+	4
907	GAGAAAATAATGAATGTCAANNN	GgGAAAAaAATGAAaGTgAATGG	chrX	13922998	+	4
908	GAGAAAATAATGAATGTCAANNN	GAaAAAAgAATGAAaaTCAATGG	chrX	14170797	+	4
909	GAGAAAATAATGAATGTCAANNN	tAaAAAAgAATGAATGcCAAGGG	chrX	15142558	-	4
910	GAGAAAATAATGAATGTCAANNN	GgGAAAATAATGAATGTttAAGG	chrX	25329522	-	3
911	GAGAAAATAATGAATGTCAANNN	GAaAAAATAAaGAATtTCAAGGG	chrX	28260128	+	3
912	GAGAAAATAATGAATGTCAANNN	GAGAAgATAAaGgATGTgAAGGG	chrX	31224504	+	4
913	GAGAAAATAATGAATGTCAANNN	GAGgAAgaAATcAATGTCAAAGG	chrX	33829096	+	4
914	GAGAAAATAATGAATGTCAANNN	tAGAAAATAATGAATGTtttTGG	chrX	17511001	-	4
915	GAGAAAATAATGAATGTCAANNN	GAGAAAAgAAacAAgGTCAAAGG	chrX	38724758	+	4
916	GAGAAAATAATGAATGTCAANNN	GAGAtAAgAAgGAATGTCtAGGG	chrX	46453065	-	4
917	GAGAAAATAATGAATGTCAANNN	aAGAAAATAAgaAATGTaAAGGG	chrX	47632609	-	4
918	GAGAAAATAATGAATGTCAANNN	GAGAAAAaAATGAATtaaAATGG	chrX	51521386	-	4
919	GAGAAAATAATGAATGTCAANNN	GAaAAAATAAgaAATGTaAAAGG	chrX	52212859	+	4
920	GAGAAAATAATGAATGTCAANNN	tAGAAAATgATGAATaTaAATGG	chrX	52539342	+	4
921	GAGAAAATAATGAATGTCAANNN	cAGAAAAaAATtgATGTCAAGGG	chrX	59042255	-	4
922	GAGAAAATAATGAATGTCAANNN	tAGAAAATttTGAATtTCAATGG	chrX	60390548	+	4
923	GAGAAAATAATGAATGTCAANNN	GAGAAAATAATGttTGTgtATGG	chrX	63638835	-	4
924	GAGAAAATAATGAATGTCAANNN	GAGAAAAgAATtAAaGTaAAGGG	chrX	63083231	+	4
925	GAGAAAATAATGAATGTCAANNN	GAcAAAAcAATGAtTGTCAAGGG	chrX	66694325	+	3
926	GAGAAAATAATGAATGTCAANNN	aAGAAAATAATGAActTCcAAGG	chrX	69506858	+	4
927	GAGAAAATAATGAATGTCAANNN	GAGAAAATAATGAATGTtccTGG	chrX	81019146	+	3
928	GAGAAAATAATGAATGTCAANNN	GAGcAAATAAaacATGTCAAAGG	chrX	82664004	-	4
929	GAGAAAATAATGAATGTCAANNN	GAcAAtATAATGAATGTgAAGGG	chrX	87517637	-	3
930	GAGAAAATAATGAATGTCAANNN	GAGAAAgTAATGAATGattAAGG	chrX	96229896	-	4
931	GAGAAAATAATGAATGTCAANNN	GAGAAAActATGAAaGTCAAAGG	chrX	97626722	+	3
932	GAGAAAATAATGAATGTCAANNN	GAGcAgAcAATGtATGTCAATGG	chrX	98772995	-	4
933	GAGAAAATAATGAATGTCAANNN	cAGAAAAaAATGAAgaTCAATGG	chrX	100133792	+	4
934	GAGAAAATAATGAATGTCAANNN	aAcAAAATAATGAATGaaAAAGG	chrX	103978163	-	4
935	GAGAAAATAATGAATGTCAANNN	cAaAAAAgAATGAAaGTCAAGGG	chrX	108745757	+	4
936	GAGAAAATAATGAATGTCAANNN	GAGAAAATgATacATGTgAATGG	chrX	113645500	+	4
937	GAGAAAATAATGAATGTCAANNN	GAGAAAATcATGAATtcCAcTGG	chrX	118050991	+	4
938	GAGAAAATAATGAATGTCAANNN	GAaAAAATAATGAccaTCAATGG	chrX	119368231	-	4
939	GAGAAAATAATGAATGTCAANNN	GAGAAAAcAAaGAAaaTCAAGGG	chrX	123388246	+	4
940	GAGAAAATAATGAATGTCAANNN	GAGAAAATAcTaAAaGgCAAGGG	NW_018084811.1	39963	-	4
941	GAGAAAATAATGAATGTCAANNN	GAGAAtAgAATGAAccTCAAAGG	NW_018084901.1	441161	-	4
942	GAGAAAATAATGAATGTCAANNN	GAGAAAAgAAaGAATGTtcACGG	NW_018085017.1	5089	+	4
943	GAGAAAATAATGAATGTCAANNN	GAGAAAATAcTaAAaGgCAAGGG	NW_018085098.1	39296	-	4
944	GAGAAAATAATGAATGTCAANNN	GAGAAAATccTccATGTCAACGG	NW_018085254.1	387154	-	4
945	GAGAAAATAATGAATGTCAANNN	GAaAcAATgAgGAATGTCAAAGG	NW_018085260.1	76809	-	4
946	GAGAAAATAATGAATGTCAANNN	GAGAAAATAcTaAAaGgCAAGGG	NW_018085303.1	43216	-	4
947	GAGAAAATAATGAATGTCAANNN	cAGAAcATAAgaAATGTCAAAGG	NW_018085302.1	42406	+	4
948	GAGAAAATAATGAATGTCAANNN	GAGtAAATAATGtgTGTCAtGGG	NW_018085320.1	85358	+	4
949	GAGAAAATAATGAATGTCAANNN	GAaAAAATAtTtcATGTCAATGG	NW_018085328.1	5187	+	4
950	GAGAAAATAATGAATGTCAANNN	GAGtAAATAATGtgTGTCAtGGG	NW_018085364.1	396171	-	4
951	GAGAAAATAATGAATGTCAANNN	GAGAAtAgAATGAAccTCAAAGG	chrY	5091124	-	4
952	GAGAAAATAATGAATGTCAANNN	cAGAAAATAATacATGTgAAGGG	chrY	7513722	-	4
953	GAGAAAATAATGAATGTCAANNN	GAaAAAATAtTtcATGTCAATGG	chrY	40683215	-	4
954	GAGAAAATAATGAATGTCAANNN	aAGAAAATAATaAATaTCcATGG	chrY	40723540	-	4
955	GAGTAAGGTACGTGATCTGTNNN	cAGTAAGGTcaGTGATCTtTTGG	chr13	182757794	+	4
956	GAGTAAGGTACGTGATCTGTNNN	GAGgAAGGTAtGTGATCTGgAGG	chr14	38099046	-	3
957	GAGTAAGGTACGTGATCTGTNNN	GAGTAAaGTACaTGAgaTGTGGG	chr15	50213329	-	4
958	GAGTAAGGTACGTGATCTGTNNN	GAGcAAGGgAgGTGAaCTGTGGG	chr15	123649085	-	4
959	GAGTAAGGTACGTGATCTGTNNN	GAGagAGaTACtTGATCTGTAGG	chr15	132612211	+	4
960	GAGTAAGGTACGTGATCTGTNNN	cAGTAAGGTggGTGtTCTGTAGG	chr17	43816653	+	4
961	GAGTAAGGTACGTGATCTGTNNN	GAGTAtGGgAtGTGgTCTGTGGG	chr17	61383701	-	4
962	GAGTAAGGTACGTGATCTGTNNN	GAGcAAGGaACtTGcTCTGTGGG	chr18	41740573	-	4
963	GAGTAAGGTACGTGATCTGTNNN	GAGTAAGGatttTGATCTGTTGG	chrX	61185748	-	4
964	TACACGAGCCTCCATCTGATNNN	cAgAgGAGCaTCCATCTGATGGG	chr14	35454932	+	4
965	TACACGAGCCTCCATCTGATNNN	TgCACcAGaCTCCgTCTGATAGG	chr14	40595360	+	4
966	TACACGAGCCTCCATCTGATNNN	TAaAgGAGCCaCCATCTGAcTGG	chr14	91111397	-	4
967	TACACGAGCCTCCATCTGATNNN	gAgACGtGCCaCCATCTGATTGG	chr14	124751850	+	4
968	TACACGAGCCTCCATCTGATNNN	TAtACaAGCCTtCAaCTGATTGG	chr15	22183527	+	4
969	TACACGAGCCTCCATCTGATNNN	TACtCGAGCCgtCAaCTGATTGG	chr15	128223818	-	4
970	TACACGAGCCTCCATCTGATNNN	TACtCagGCCTtCATCTGATTGG	chr16	9394697	+	4
971	TACACGAGCCTCCATCTGATNNN	TACcCGgGaCTCCATCTGAaCGG	chr16	54727147	+	4
972	TACACGAGCCTCCATCTGATNNN	TACAttgGCtTCCATCTGATGGG	chr17	29555052	+	4
973	TACACGAGCCTCCATCTGATNNN	TACcCttGCCTtCATCTGATAGG	chr17	34489509	-	4
974	TACACGAGCCTCCATCTGATNNN	TACcCtgGCCTtCATCTGATAGG	chr18	11336813	+	4
975	TACACGAGCCTCCATCTGATNNN	TACAaGAGCCTCCATgaGcTGGG	chrX	52965335	-	4
976	TACACGAGCCTCCATCTGATNNN	TtCAgGAaCaTCCATCTGATTGG	chrX	89604570	+	4
977	TACACGAGCCTCCATCTGATNNN	TggAaGAGCCTCCATCTGAgCGG	chrX	91122190	-	4
978	TTGAGGATCGACAGACATCTNNN	TTGtaGATCttCAGACATCTGGG	chr13	144625354	-	4
979	TTGAGGATCGACAGACATCTNNN	TTGAtGATCcACgGACATCcTGG	chr13	146045766	+	4
980	TTGAGGATCGACAGACATCTNNN	TTcAGGtTCtAaAGACATCTTGG	chr13	147684712	+	4
981	TTGAGGATCGACAGACATCTNNN	TTGAGGtTtGACAGAaATCcAGG	chr13	163497355	+	4
982	TTGAGGATCGACAGACATCTNNN	TTtAGcATCtACAGAaATCTGGG	chr14	73446657	+	4
983	TTGAGGATCGACAGACATCTNNN	TaGAGtATgGtCAGACATCTTGG	chr14	86144360	+	4
984	TTGAGGATCGACAGACATCTNNN	TTGAtGATCagCAGACATtTTGG	chr14	99995938	+	4
985	TTGAGGATCGACAGACATCTNNN	gTGAGGATgGACAGACAcCTGGG	chr15	59771157	-	3
986	TTGAGGATCGACAGACATCTNNN	TTtAGaAgtGACAGACATCTGGG	chr15	62824625	+	4
987	TTGAGGATCGACAGACATCTNNN	TTGAtcATtGACAGcCATCTGGG	chr15	138769514	+	4
988	TTGAGGATCGACAGACATCTNNN	aTGAGGATCGACAcAgtTCTTGG	chr16	20673419	-	4
989	TTGAGGATCGACAGACATCTNNN	TTGAGGATCtgCAGtgATCTAGG	chr16	20555555	+	4
990	TTGAGGATCGACAGACATCTNNN	TTGtGtATCcAaAGACATCTAGG	chr16	65708649	-	4
991	TTGAGGATCGACAGACATCTNNN	TTGcaGAgtGACAGACATCTGGG	chr17	55816818	+	4
992	TTGAGGATCGACAGACATCTNNN	TTaAGGAggGACtGACATCTGGG	chr18	7446992	+	4
993	TTGAGGATCGACAGACATCTNNN	TTGAGcATCatCAGACAaCTTGG	chr18	44069818	-	4
994	TTGAGGATCGACAGACATCTNNN	TTGgGGATtGACAcAtATCTTGG	chrX	93723152	-	4
995	TTGAGGATCGACAGACATCTNNN	TTGAtaATCtACAcACATCTAGG	chrX	102443714	+	4
996	TTGAGGATCGACAGACATCTNNN	TTGAGGATCtACAGcCtTCcGGG	chrX	121172082	+	4
997	TTGAGGATCGACAGACATCTNNN	cTGAGGATgGAggGACATCTGGG	NW_018084874.1	272973	+	4
998	TTGAGGATCGACAGACATCTNNN	TTGcGtATCatCAGACATCTTGG	NW_018085279.1	30574	+	4
999	GCTTCAGCGTCTGCGCATCCNNN	GCTaCAGCcTCTcgGCATCCAGG	chr13	166931170	+	4
1000	GCTTCAGCGTCTGCGCATCCNNN	GCTTCgGgtTCTGgGCATCCAGG	chr13	194801164	+	4
1001	GCTTCAGCGTCTGCGCATCCNNN	cCTTCAGCtTCTGtGtATCCTGG	chr13	199741177	+	4
1002	GCTTCAGCGTCTGCGCATCCNNN	GCccCAGCGTCTGCcCcTCCAGG	chr13	205837589	-	4
1003	GCTTCAGCGTCTGCGCATCCNNN	GCTTCAGgGcCTtCGCtTCCAGG	chr13	207987210	+	4
1004	GCTTCAGCGTCTGCGCATCCNNN	GCcTCAGCGcCTcCGCcTCCTGG	chr14	38646306	-	4
1005	GCTTCAGCGTCTGCGCATCCNNN	cCTgCAGCaTCTGCtCATCCAGG	chr14	46403650	+	4
1006	GCTTCAGCGTCTGCGCATCCNNN	GtTTCAGCtcCTGCcCATCCTGG	chr14	51415390	-	4
1007	GCTTCAGCGTCTGCGCATCCNNN	GtTTCAGgcTCTGaGCATCCAGG	chr14	82895796	-	4
1008	GCTTCAGCGTCTGCGCATCCNNN	tCTTCAGCtaCTGCaCATCCTGG	chr14	124645785	+	4
1009	GCTTCAGCGTCTGCGCATCCNNN	GCTgCAcCGTCTaCGCgTCCTGG	chr14	139880127	+	4
1010	GCTTCAGCGTCTGCGCATCCNNN	GCTTCAGCtgCTGCcCcTCCAGG	chr15	134141331	-	4
1011	GCTTCAGCGTCTGCGCATCCNNN	tCTTCAGCGTtTatGCATCCCGG	chr15	135848706	+	4
1012	GCTTCAGCGTCTGCGCATCCNNN	GCTgCAGaGcCaGCGCATCCTGG	chr15	138228994	+	4
1013	GCTTCAGCGTCTGCGCATCCNNN	GCTTCAcCGTCgGaGCAgCCAGG	chr15	138400174	-	4
1014	GCTTCAGCGTCTGCGCATCCNNN	GCTgCAGCGgCTGtGCAaCCAGG	chr17	34348873	+	4
1015	GCTTCAGCGTCTGCGCATCCNNN	tCTTCAGCtTCTGCtCATCaAGG	chr17	36720843	+	4
1016	GCTTCAGCGTCTGCGCATCCNNN	GCTTtAGCcTCTGCcCAcCCTGG	chr17	39533549	+	4
1017	GCTTCAGCGTCTGCGCATCCNNN	GCTTCcaCGTCTGaGCATCaGGG	chr18	4519696	+	4
1018	GCTTCAGCGTCTGCGCATCCNNN	GCTTCcGCGTtTGtGCATCtTGG	chr18	6272821	+	4
1019	GCTTCAGCGTCTGCGCATCCNNN	GCcTCAGCagCTGgGCATCCAGG	chr18	55495283	+	4
1020	GCTTCAGCGTCTGCGCATCCNNN	GCTTCtcCtTCTGCcCATCCTGG	chrX	27699407	+	4
1021	GCTTCAGCGTCTGCGCATCCNNN	GCTTCAGgGgCTGCGgATCaGGG	chrX	35638362	-	4
1022	GCTTCAGCGTCTGCGCATCCNNN	GCcTCAGCGgCTGCGCcTCCAGG	NW_018084977.1	7115	+	3
1023	GCTTCAGCGTCTGCGCATCCNNN	GCTTCAaCtTCTGaGCtTCCAGG	NW_018085268.1	219644	+	4
1024	GCTTCAGCGTCTGCGCATCCNNN	cCTcCAGCGgCTGCGCcTCCAGG	NW_018085356.1	197938	-	4
1025	TACGGTGAAAACGGGTGAGANNN	TACtGTGgAAACGGGTtAGcTGG	chr13	202297300	-	4
1026	TACGGTGAAAACGGGTGAGANNN	TAgGaTGAAAtaGGGTGAGATGG	chr14	4557581	+	4
1027	TACGGTGAAAACGGGTGAGANNN	TgtGtTGAAAACGGGTGtGAAGG	chr14	5147596	+	4
1028	TACGGTGAAAACGGGTGAGANNN	aAtGGaGAAAAaGGGTGAGAGGG	chr14	103763777	+	4
1029	TACGGTGAAAACGGGTGAGANNN	TtCaGTGAAAACGGaTGAGcAGG	chr14	117959613	-	4
1030	TACGGTGAAAACGGGTGAGANNN	gACtcTGAAAACGtGTGAGAAGG	chr14	140622910	-	4
1031	TACGGTGAAAACGGGTGAGANNN	TAaGGaGgAAAtGGGTGAGAAGG	chr15	57100827	+	4
1032	TACGGTGAAAACGGGTGAGANNN	TAgGGTGAAAACattTGAGAAGG	chr15	93071506	+	4
1033	TACGGTGAAAACGGGTGAGANNN	TAgGGaacAAACGGGTGAGAGGG	chr15	110014245	+	4
1034	TACGGTGAAAACGGGTGAGANNN	TggGGTGAtAACGGGaGAGAGGG	chr16	72941651	-	4
1035	TACGGTGAAAACGGGTGAGANNN	TgCGGTGtAcACGGGgGAGAAGG	chr17	830801	+	4
1036	TACGGTGAAAACGGGTGAGANNN	TAaGGTGAAcAaGGtTGAGATGG	chr18	22880996	-	4
1037	TACGGTGAAAACGGGTGAGANNN	TACtGTGAAAgCaGcTGAGACGG	NW_018084842.1	30116	+	4
1038	TACGGTGAAAACGGGTGAGANNN	TACtGTGAAAgCaGcTGAGACGG	NW_018084856.1	77953	+	4
1039	TACGGTGAAAACGGGTGAGANNN	TACtGTGAAAgCaGcTGAGACGG	NW_018084920.1	57784	+	4
1040	TACGGTGAAAACGGGTGAGANNN	TAtGGTtAAAAaGGGTGAaATGG	NW_018085245.1	13028	+	4
1041	TACGGTGAAAACGGGTGAGANNN	aACtGTGtAAACaGGTGAGAAGG	chrY	41391781	-	4
1042	TACGGTGAAAACGGGTGAGANNN	aACtGTGtAAACaGGTGAGAAGG	chrY	41361116	-	4
