# Supplementary material for: Production and Functional Verification of 8‐Gene (GGTA1, CMAH, β4GalNT2, hCD46, hCD55, hCD59, hTBM, hCD39)‐Edited Donor Pigs for Xenotransplantation
Source: Cell Prolif. 2025 Apr 6;58(9):e70028. doi: 10.1111/cpr.70028 (PMC12414638; doi:10.1111/cpr.70028)
Supplement: Supplementary file 10 — Table S4. Summary of off‐target of 8‐GEC pigs. [file CPR-58-e70028-s004.xlsx]

## Sheet: Sheet1
Sample ID	Chromosome	Variation location	Reference sequence	Variation sequence	Genotype of control (34dDN201618F06)	Genotype of 8GEC pigs	sgRNA	Offtarget sequence	Start location of offtarget sequence	DNA strand	Mismatches	Gene annotation	Gene description
8TGC12F01P01	chr1	261535886	ACACAACCATTACAGTTGAGACAAGCAGCATTGACAGAACCACTCTTCCTTTG	A	0/0	0/1	CAACTGTAATGGTTGTGTTT	CAACTGTAATGGTTGTGTTTTGG	261535880	-	0	deletion(GGTA1P)
8TGC12F01P01	chr7	19901982	AATCAGATGGAGGCTCGTGTAGTAACCACCATCCTCGCGCAAAAGCAGGACCGATTAACCAAGGATCGAACACCATCCTCTTGTCTCCCAGCTTGAGGTCCATGCAGGCGTGAGTAAGGTACGTG	A	0/0	0/1	TACACGAGCCTCCATCTGAT	TACACGAGCCTCCATCTGATTGG	19901979	-	0	exonic region(CMAH)
8TGC12F01P01	chr7	19901985	CAGA	C	0/0	1/0	TACACGAGCCTCCATCTGAT	TACACGAGCCTCCATCTGATTGG	19901979	-	0	exonic region(CMAH)
8TGC12F01P01	chr7	19902109	CT	C	0/0	0/1	GAGTAAGGTACGTGATCTGT	GAGTAAGGTACGTGATCTGTTGG	19902092	+	0	exonic region(CMAH)
8TGC12F01P01	chr12	25281161	TGTCTGTCGATCCTCAAGATTTCGATGGTGCTTTTGGTCCTGAGCGTTGGACTCTTTATGTTCCGAAGCGTGTTCCTCGATACAGACTTCAGTCTCCTCAACTCACCCATCCCGTCCCCCACCCTGGA	T,TGA	0/0	0/1	TTGAGGATCGACAGACATCT	TTGAGGATCGACAGACATCTAGG	25281154	-	0	deletion(LOC110255214)	beta-1,4 N-acetylgalactosaminyltransferase 2-like
8TGC12F01P01	chr12	25388058	TCACCCGTTTTCACCGTAGAAATCGGGTTTCTCAGGTAGAAGCTTCAGCGTCTGCGCA	T,TA	0/0	0/1	TACGGTGAAAACGGGTGAGA	TACGGTGAAAACGGGTGAGATGG	25388052	-	0	deletion(B4GALNT2)
8TGC12F01P01	chr12	25388228	TGAGGATCGACAGAC	T	0/0	0/1	TTGAGGATCGACAGACATCT	TTGAGGATCGACAGACATCTAGG	25388226	+	0	deletion(B4GALNT2)
8TGC12F01P01	chr14	99773379	GA	G	0/0	0/1	GAGAAAATAATGAATGTCAA	GAGAAAAaAAaaAATcTCAACGG	99773376	+	4	intergenic region
8TGC12F01P08	chr1	242360976	A	AT	0/0	0/1	GAGAAAATAATGAATGTCAA	aAaAAAAaAATGAATtTCAAAGG	242360963	-	4	intergenic region
8TGC12F01P08	chr1	261535886	ACACAACCATTACAGTTGAGACAAGCAGCATTGACAGAACCACTCTTCCTTTG	A	0/0	0/1	CAACTGTAATGGTTGTGTTT	CAACTGTAATGGTTGTGTTTTGG	261535880	-	0	deletion(GGTA1P)
8TGC12F01P08	chr7	19901982	AATCAGATGGAGGCTCGTGTAGTAACCACCATCCTCGCGCAAAAGCAGGACCGATTAACCAAGGATCGAACACCATCCTCTTGTCTCCCAGCTTGAGGTCCATGCAGGCGTGAGTAAGGTACGTG	A	0/0	0/1	TACACGAGCCTCCATCTGAT	TACACGAGCCTCCATCTGATTGG	19901979	-	0	exonic region(CMAH)
8TGC12F01P08	chr7	19901985	CAGA	C	0/0	1/0	TACACGAGCCTCCATCTGAT	TACACGAGCCTCCATCTGATTGG	19901979	-	0	exonic region(CMAH)
8TGC12F01P08	chr7	19902109	CT	C	0/0	0/1	GAGTAAGGTACGTGATCTGT	GAGTAAGGTACGTGATCTGTTGG	19902092	+	0	exonic region(CMAH)
8TGC12F01P08	chr12	25281161	TGTCTGTCGATCCTCAAGATTTCGATGGTGCTTTTGGTCCTGAGCGTTGGACTCTTTATGTTCCGAAGCGTGTTCCTCGATACAGACTTCAGTCTCCTCAACTCACCCATCCCGTCCCCCACCCTGGA	T,TGA	0/0	0/1	TTGAGGATCGACAGACATCT	TTGAGGATCGACAGACATCTAGG	25281154	-	0	deletion(LOC110255214)	beta-1,4 N-acetylgalactosaminyltransferase 2-like
8TGC12F01P08	chr12	25388058	TCACCCGTTTTCACCGTAGAAATCGGGTTTCTCAGGTAGAAGCTTCAGCGTCTGCGCA	T	0/0	0/1	TACGGTGAAAACGGGTGAGA	TACGGTGAAAACGGGTGAGATGG	25388052	-	0	deletion(B4GALNT2)
8TGC12F01P08	chr12	25388228	TGAGGATCGACAGAC	T	0/0	0/1	TTGAGGATCGACAGACATCT	TTGAGGATCGACAGACATCTAGG	25388226	+	0	deletion(B4GALNT2)
8TGC12F01P08	chr14	99773379	G	GA	0/0	0/1	GAGAAAATAATGAATGTCAA	GAGAAAAaAAaaAATcTCAACGG	99773376	+	4	intergenic region
8TGC12F01P13	chr1	242360976	A	AT	0/0	0/1	GAGAAAATAATGAATGTCAA	aAaAAAAaAATGAATtTCAAAGG	242360963	-	4	intergenic region
8TGC12F01P13	chr1	261535886	ACACAACCATTACAGTTGAGACAAGCAGCATTGACAGAACCACTCTTCCTTTG	A	0/0	0/1	CAACTGTAATGGTTGTGTTT	CAACTGTAATGGTTGTGTTTTGG	261535880	-	0	deletion(GGTA1P)
8TGC12F01P13	chr7	19901982	AATCAGATGGAGGCTCGTGTAGTAACCACCATCCTCGCGCAAAAGCAGGACCGATTAACCAAGGATCGAACACCATCCTCTTGTCTCCCAGCTTGAGGTCCATGCAGGCGTGAGTAAGGTACGTG	A	0/0	0/1	TACACGAGCCTCCATCTGAT	TACACGAGCCTCCATCTGATTGG	19901979	-	0	exonic region(CMAH)
8TGC12F01P13	chr7	19901985	CAGA	C	0/0	1/0	TACACGAGCCTCCATCTGAT	TACACGAGCCTCCATCTGATTGG	19901979	-	0	exonic region(CMAH)
8TGC12F01P13	chr7	19902109	CT	C	0/0	0/1	GAGTAAGGTACGTGATCTGT	GAGTAAGGTACGTGATCTGTTGG	19902092	+	0	exonic region(CMAH)
8TGC12F01P13	chr12	25281161	TGTCTGTCGATCCTCAAGATTTCGATGGTGCTTTTGGTCCTGAGCGTTGGACTCTTTATGTTCCGAAGCGTGTTCCTCGATACAGACTTCAGTCTCCTCAACTCACCCATCCCGTCCCCCACCCTGGA	T,TGA	0/0	0/1	TTGAGGATCGACAGACATCT	TTGAGGATCGACAGACATCTAGG	25281154	-	0	deletion(LOC110255214)	beta-1,4 N-acetylgalactosaminyltransferase 2-like
8TGC12F01P13	chr12	25388058	TCACCCGTTTTCACCGTAGAAATCGGGTTTCTCAGGTAGAAGCTTCAGCGTCTGCGCA	T	0/0	0/1	TACGGTGAAAACGGGTGAGA	TACGGTGAAAACGGGTGAGATGG	25388052	-	0	deletion(B4GALNT2)
8TGC12F01P13	chr12	25388228	TGAGGATCGACAGAC	T	0/0	0/1	TTGAGGATCGACAGACATCT	TTGAGGATCGACAGACATCTAGG	25388226	+	0	deletion(B4GALNT2)
8TGC12F01P17	chr1	242360976	A	AT	0/0	0/1	GAGAAAATAATGAATGTCAA	aAaAAAAaAATGAATtTCAAAGG	242360963	-	4	intergenic region
8TGC12F01P17	chr1	261535886	ACACAACCATTACAGTTGAGACAAGCAGCATTGACAGAACCACTCTTCCTTTG	A	0/0	0/1	CAACTGTAATGGTTGTGTTT	CAACTGTAATGGTTGTGTTTTGG	261535880	-	0	deletion(GGTA1P)
8TGC12F01P17	chr7	19901982	AATCAGATGGAGGCTCGTGTAGTAACCACCATCCTCGCGCAAAAGCAGGACCGATTAACCAAGGATCGAACACCATCCTCTTGTCTCCCAGCTTGAGGTCCATGCAGGCGTGAGTAAGGTACGTG	A	0/0	0/1	TACACGAGCCTCCATCTGAT	TACACGAGCCTCCATCTGATTGG	19901979	-	0	exonic region(CMAH)
8TGC12F01P17	chr7	19901985	CAGA	C	0/0	0/1	TACACGAGCCTCCATCTGAT	TACACGAGCCTCCATCTGATTGG	19901979	-	0	exonic region(CMAH)
8TGC12F01P17	chr7	19902109	CT	C	0/0	0/1	GAGTAAGGTACGTGATCTGT	GAGTAAGGTACGTGATCTGTTGG	19902092	+	0	exonic region(CMAH)
8TGC12F01P17	chr12	25281161	TGTCTGTCGATCCTCAAGATTTCGATGGTGCTTTTGGTCCTGAGCGTTGGACTCTTTATGTTCCGAAGCGTGTTCCTCGATACAGACTTCAGTCTCCTCAACTCACCCATCCCGTCCCCCACCCTGGA	T	0/0	0/1	TTGAGGATCGACAGACATCT	TTGAGGATCGACAGACATCTAGG	25281154	-	0	deletion(LOC110255214)	beta-1,4 N-acetylgalactosaminyltransferase 2-like
8TGC12F01P17	chr12	25388058	TCACCCGTTTTCACCGTAGAAATCGGGTTTCTCAGGTAGAAGCTTCAGCGTCTGCGCA	T	0/0	0/1	TACGGTGAAAACGGGTGAGA	TACGGTGAAAACGGGTGAGATGG	25388052	-	0	deletion(B4GALNT2)
8TGC12F01P22	chr1	242360976	AT	A	0/0	0/1	GAGAAAATAATGAATGTCAA	aAaAAAAaAATGAATtTCAAAGG	242360963	-	4	intergenic region
8TGC12F01P22	chr1	261535886	ACACAACCATTACAGTTGAGACAAGCAGCATTGACAGAACCACTCTTCCTTTG	A	0/0	0/1	CAACTGTAATGGTTGTGTTT	CAACTGTAATGGTTGTGTTTTGG	261535880	-	0	deletion(GGTA1P)
8TGC12F01P22	chr7	19901982	AATCAGATGGAGGCTCGTGTAGTAACCACCATCCTCGCGCAAAAGCAGGACCGATTAACCAAGGATCGAACACCATCCTCTTGTCTCCCAGCTTGAGGTCCATGCAGGCGTGAGTAAGGTACGTG	A	0/0	0/1	TACACGAGCCTCCATCTGAT	TACACGAGCCTCCATCTGATTGG	19901979	-	0	exonic region(CMAH)
8TGC12F01P22	chr7	19901985	CAGA	C	0/0	1/0	TACACGAGCCTCCATCTGAT	TACACGAGCCTCCATCTGATTGG	19901979	-	0	exonic region(CMAH)
8TGC12F01P22	chr7	19902109	CT	C	0/0	0/1	GAGTAAGGTACGTGATCTGT	GAGTAAGGTACGTGATCTGTTGG	19902092	+	0	exonic region(CMAH)
8TGC12F01P22	chr12	25281161	TGTCTGTCGATCCTCAAGATTTCGATGGTGCTTTTGGTCCTGAGCGTTGGACTCTTTATGTTCCGAAGCGTGTTCCTCGATACAGACTTCAGTCTCCTCAACTCACCCATCCCGTCCCCCACCCTGGA	T,TGA	0/0	0/1	TTGAGGATCGACAGACATCT	TTGAGGATCGACAGACATCTAGG	25281154	-	0	deletion(LOC110255214)	beta-1,4 N-acetylgalactosaminyltransferase 2-like
8TGC12F01P22	chr12	25388058	TCACCCGTTTTCACCGTAGAAATCGGGTTTCTCAGGTAGAAGCTTCAGCGTCTGCGCA	T	0/0	0/1	TACGGTGAAAACGGGTGAGA	TACGGTGAAAACGGGTGAGATGG	25388052	-	0	deletion(B4GALNT2)
8TGC12F01P22	chr12	25388228	TGAGGATCGACAGAC	T	0/0	0/1	TTGAGGATCGACAGACATCT	TTGAGGATCGACAGACATCTAGG	25388226	+	0	deletion(B4GALNT2)
8TGC12F01P22	chr14	99773379	G	GAA	0/0	0/1	GAGAAAATAATGAATGTCAA	GAGAAAAaAAaaAATcTCAACGG	99773376	+	4	intergenic region
8TGC12F01P23	chr1	261535886	ACACAACCATTACAGTTGAGACAAGCAGCATTGACAGAACCACTCTTCCTTTG	A	0/0	0/1	CAACTGTAATGGTTGTGTTT	CAACTGTAATGGTTGTGTTTTGG	261535880	-	0	deletion(GGTA1P)
8TGC12F01P23	chr7	19901982	AATCAGATGGAGGCTCGTGTAGTAACCACCATCCTCGCGCAAAAGCAGGACCGATTAACCAAGGATCGAACACCATCCTCTTGTCTCCCAGCTTGAGGTCCATGCAGGCGTGAGTAAGGTACGTG	A	0/0	0/1	TACACGAGCCTCCATCTGAT	TACACGAGCCTCCATCTGATTGG	19901979	-	0	exonic region(CMAH)
8TGC12F01P23	chr7	19901985	CAGA	C	0/0	1/0	TACACGAGCCTCCATCTGAT	TACACGAGCCTCCATCTGATTGG	19901979	-	0	exonic region(CMAH)
8TGC12F01P23	chr7	19902109	CT	C	0/0	0/1	GAGTAAGGTACGTGATCTGT	GAGTAAGGTACGTGATCTGTTGG	19902092	+	0	exonic region(CMAH)
8TGC12F01P23	chr12	25281161	TGTCTGTCGATCCTCAAGATTTCGATGGTGCTTTTGGTCCTGAGCGTTGGACTCTTTATGTTCCGAAGCGTGTTCCTCGATACAGACTTCAGTCTCCTCAACTCACCCATCCCGTCCCCCACCCTG	T	0/0	0/1	TTGAGGATCGACAGACATCT	TTGAGGATCGACAGACATCTAGG	25281154	-	0	deletion(LOC110255214)	beta-1,4 N-acetylgalactosaminyltransferase 2-like
8TGC12F01P23	chr12	25388058	TCACCCGTTTTCACCGTAGAAATCGGGTTTCTCAGGTAGAAGCTTCAGCGTCTGCGCA	T,TA	0/0	0/1	TACGGTGAAAACGGGTGAGA	TACGGTGAAAACGGGTGAGATGG	25388052	-	0	deletion(B4GALNT2)
8TGC12F01P23	chr12	25388228	TGAGGATCGACAGAC	T	0/0	0/1	TTGAGGATCGACAGACATCT	TTGAGGATCGACAGACATCTAGG	25388226	+	0	deletion(B4GALNT2)
"0/0" refers to homozygous genotype of control, "0/1" and "1/0" refer to heterozygous geontype of 8GEC pigs, "+" refers to forward strand, "-" refers to reverse strand
